# Supplementary material for: The NarX-NarL two-component system regulates biofilm formation, natural product biosynthesis, and host-associated survival in Burkholderia pseudomallei
Source: Sci Rep. 2022 Jan 7;12:203. doi: 10.1038/s41598-021-04053-6 (PMC8742066; doi:10.1038/s41598-021-04053-6)
Supplement: Supplementary file 8 — Supplementary Table 3. [file 41598_2021_4053_MOESM8_ESM.xlsx]

## Sheet: WT_NO3_v_LB
Supplementary Table S3. Fold changes for all B. pseudomallei 1026b transcripts for all pairwise comparisons analyzed via DESeq2. Provided here are all transcripts for which have a baseMean value higher than 0, which amount to at least 98% of all B. pseudomallei 1026b transcripts in all 6 conditions tested. Pairwise comparisons of differential expression (fold change) are represented on 6 individu…
Locus	Annotation	baseMean	log2FoldChange	Fold Change	lfcSE	stat	pvalue	padj
BP1026B_I0001	carboxylate-amine ligase	134.746	-1.12418	-2.17978	0.192789	-5.83118	5.50369e-09	1.07579e-07
BP1026B_I0002	hypothetical protein	335.918	-1.82782	-3.54999	0.601456	-3.03899	0.00237376	0.0122498
BP1026B_I0003	hypothetical protein	1734.32	0.00244756	1.0017	0.23227	0.0105376	0.991592	0.996699
BP1026B_I0004	5-methylaminomethyl-2-thiouridine methyltransferase	190.437	-0.280851	-1.21491	0.218455	-1.28562	0.198576	0.391815
BP1026B_I0005	DNA-binding protein HU	4319.82	-1.17689	-2.26089	0.235632	-4.99461	5.89554e-07	7.94947e-06
BP1026B_I0006	cobalamin synthesis protein/P47K family protein	63.4024	0.00996084	1.00693	0.21292	0.0467821	0.962687	0.984982
BP1026B_I0007	HpaH	143.533	-0.0625588	-1.04432	0.170797	-0.366277	0.714159	0.854224
BP1026B_I0008	general secretion pathway protein D	367.458	0.218042	1.16315	0.147177	1.4815	0.138474	0.308262
BP1026B_I0009	general secretory pathway protein E	113.695	0.337064	1.26318	0.202296	1.66619	0.0956749	0.238096
BP1026B_I0010	general secretion pathway protein F	60.5887	0.332342	1.25906	0.279695	1.18823	0.234744	0.437448
BP1026B_I0011	general secretion pathway protein C	78.7687	0.218679	1.16367	0.223995	0.976263	0.328934	0.544615
BP1026B_I0012	general secretion pathway protein G	152.235	0.382247	1.30337	0.190703	2.00441	0.0450266	0.134659
BP1026B_I0013	general secretion pathway protein H	26.6537	-0.0426678	-1.03002	0.352633	-0.120998	0.903693	0.961865
BP1026B_I0014	general secretory pathway protein I	7.38299	0.0532058	1.03757	0.60572	0.0878389	0.930005	0.972603
BP1026B_I0015	general secretory pathway protein J	20.109	0.0541712	1.03826	0.353725	0.153145	0.878284	0.949392
BP1026B_I0016	general secretion pathway protein K	92.3799	0.182794	1.13508	0.265959	0.6873	0.491894	0.691858
BP1026B_I0017	general secretory pathway protein M	9.62779	-0.800248	-1.7414	0.477741	-1.67507	0.0939213	0.234868
BP1026B_I0018	general secretion pathway protein L	27.2001	-0.294264	-1.22626	0.28542	-1.03099	0.302547	0.517644
BP1026B_I0019	general secretory pathway protein N	30.0102	-0.331411	-1.25824	0.290893	-1.13929	0.254582	0.460673
BP1026B_I0020	RND efflux system outer membrane lipoprotein	69.777	0.622143	1.53916	0.272118	2.2863	0.0222367	0.0764774
BP1026B_I0021	hypothetical protein	69.4781	-0.59345	-1.50885	0.300911	-1.97218	0.0485895	0.143031
BP1026B_I0022	MarR family protein	109.14	0.549314	1.46339	0.212747	2.582	0.00982286	0.0398828
BP1026B_I0023	hypothetical protein	25.01	1.679	3.20205	0.322075	5.21306	1.8575e-07	2.75832e-06
BP1026B_I0024	EmrB/QacA family drug resistance transporter	115.863	1.06258	2.08867	0.185227	5.73665	9.65683e-09	1.80949e-07
BP1026B_I0025	LysR family transcriptional regulator	67.0499	-0.0344978	-1.0242	0.226869	-0.15206	0.87914	0.950128
BP1026B_I0026	hypothetical protein	8.73209	0.215767	1.16132	0.481484	0.448129	0.65406	0.813598
BP1026B_I0027	LrgA family protein	3.40317	-0.941973	-1.92115	0.754597	-1.24831	0.211917	0.411416
BP1026B_I0028	flagellar basal body-associated protein FliL	25.3536	0.403079	1.32233	0.440489	0.915072	0.360154	0.58039
BP1026B_I0029	flagellar motor switch protein FliM	52.7739	0.402109	1.32144	0.225078	1.78653	0.0740132	0.197071
BP1026B_I0030	flagellar motor switch protein FliN	27.2227	-0.0728194	-1.05177	0.316185	-0.230307	0.817853	0.916709
BP1026B_I0031	flagellar protein FliO	0.945269	-0.948166	-1.92942	1.37227	-0.690946	0.4896	NA
BP1026B_I0032	flagellar biosynthesis protein FliP	69.6822	0.73167	1.66056	0.24321	3.00838	0.00262644	0.0133259
BP1026B_I0033	flagellar biosynthesis protein FliQ	5.87605	0.30072	1.23176	0.582632	0.516141	0.605756	0.777623
BP1026B_I0034	flagellar biosynthetic protein FliR	13.2468	-0.06735	-1.04779	0.426465	-0.157926	0.874515	0.947202
BP1026B_I0035	MerR family transcriptional regulator	22.4722	-0.552699	-1.46683	0.332464	-1.66243	0.096426	0.239588
BP1026B_I0036	aklanonic acid methyl transferase	3.75296	0.475561	1.39046	0.728252	0.653017	0.513745	0.708373
BP1026B_I0037	hypothetical protein	0.426184	0.267389	1.20363	1.95888	0.1365	0.891426	NA
BP1026B_I0038	ATP-binding cassette, ABC transporter	30.3444	-0.442675	-1.35912	0.297238	-1.48929	0.13641	0.305419
BP1026B_I0039	ABC transporter ATP-binding protein	7.80838	0.70951	1.63525	0.488145	1.45348	0.14609	0.319973
BP1026B_I0040	ABC transporter permease	12.0567	-0.649538	-1.56867	0.423997	-1.53194	0.125537	0.288202
BP1026B_I0041	sensor kinase protein	6.1985	-0.139458	-1.10149	0.584925	-0.23842	0.811555	0.912664
BP1026B_I0042	DNA-binding response regulator	4.13681	0.257773	1.19563	0.701678	0.367367	0.713345	0.853915
BP1026B_I0043	outer membrane porin	3.67403	0.939682	1.91811	0.700187	1.34204	0.179581	0.366721
BP1026B_I0044	type III DNA modification methyltransferase	37.4343	-0.213631	-1.1596	0.268854	-0.794597	0.426848	0.638451
BP1026B_I0045	type III restriction enzyme	69.389	0.394144	1.31416	0.217468	1.81242	0.0699207	0.18969
BP1026B_I0046	outer membrane porin	3.09509	0.932624	1.90874	0.761311	1.22502	0.220566	0.421582
BP1026B_I0047	AraC family transcription regulator	6.76658	0.202142	1.1504	0.584485	0.345846	0.729459	0.863946
BP1026B_I0048	branched-chain amino acid ABC transporter ATP-binding protein	2.10285	-1.26336	-2.40055	1.0214	-1.2369	0.216125	0.417201
BP1026B_I0050	branched chain amino acid ABC transporter ATP-binding protein/permease	0.287901	-0.821178	-1.76685	2.1634	-0.379578	0.704258	NA
BP1026B_I0051	branched chain amino acid ABC transporter permease	0.582916	-0.701473	-1.62616	1.78272	-0.393486	0.693961	NA
BP1026B_I0052	hypothetical protein	1.78266	-0.317845	-1.24647	0.972165	-0.326946	0.743709	NA
BP1026B_I0053	phenylacetaldehyde dehydrogenase	4.94009	-0.629939	-1.5475	0.638828	-0.986086	0.324091	0.541214
BP1026B_I0054	hypothetical protein	1.81458	-1.78515	-3.44654	1.12706	-1.5839	0.113215	NA
BP1026B_I0055	hypothetical protein	4.079	-0.409164	-1.32792	0.737258	-0.554981	0.578908	0.758945
BP1026B_I0056	short chain dehydrogenase/reductase family oxidoreductase	2.22663	-1.18279	-2.27016	0.990427	-1.19423	0.232389	0.434849
BP1026B_I0057	glucose-methanol-choline oxidoreductase	9.52787	-0.57221	-1.4868	0.500774	-1.14265	0.253183	0.458752
BP1026B_I0058	hypothetical protein	39.7508	-0.918559	-1.89023	0.315069	-2.91543	0.00355204	0.0172337
BP1026B_I0059	PadR-like family transcriptional regulator	72.032	0.143025	1.10422	0.210305	0.680086	0.49645	0.695315
BP1026B_I0060	fatty acid desaturase	420.674	-0.712461	-1.6386	0.195258	-3.64882	0.000263451	0.00188593
BP1026B_I0061	hypothetical protein	3207.02	-0.0781861	-1.05569	0.152274	-0.513456	0.607633	0.778377
BP1026B_I0062	AraC family transcription regulator	16.8067	-0.0406153	-1.02855	0.439616	-0.0923882	0.92639	0.97144
BP1026B_I0063	acyl-CoA dehydrogenase	142.314	0.796286	1.73662	0.182987	4.3516	1.35148e-05	0.000134097
BP1026B_I0064	acetyl-CoA acetyltransferase	19.2059	0.19222	1.14252	0.389768	0.493166	0.621895	0.787917
BP1026B_I0065	fatty oxidation complex subunit alpha	23.3684	0.164651	1.12089	0.30707	0.5362	0.59182	0.767496
BP1026B_I0066	alpha-methylacyl-CoA racemase	20.6815	-0.0418353	-1.02942	0.328537	-0.127338	0.898673	0.958655
BP1026B_I0067	lipoprotein	31.993	-0.0194047	-1.01354	0.290802	-0.0667282	0.946798	0.980168
BP1026B_I0068	hypothetical protein	6.78766	-0.559875	-1.47414	0.548745	-1.02028	0.307595	0.523956
BP1026B_I0069	hypothetical protein	30.6406	0.125128	1.0906	0.320268	0.390697	0.696021	0.842356
BP1026B_I0070	lipoprotein	19.1992	0.256364	1.19446	0.356804	0.7185	0.472449	0.677028
BP1026B_I0071	transmembrane regulator PrtR	8.72884	-0.239351	-1.18046	0.506984	-0.472107	0.63685	0.798856
BP1026B_I0072	ECF sigma factor PrtI	15.4111	-0.090776	-1.06494	0.382939	-0.237051	0.812617	0.913559
BP1026B_I0073	catalase	3.38541	-1.23153	-2.34816	0.762398	-1.61534	0.106238	0.256576
BP1026B_I0074	cytochrome B561	12.8247	0.0648395	1.04597	0.52615	0.123234	0.901922	0.960644
BP1026B_I0075	DNA gyrase subunit B	873.494	-0.0367969	-1.02583	0.127225	-0.289226	0.772408	0.88948
BP1026B_I0076	DNA polymerase III subunit beta	1224.52	-0.345619	-1.2707	0.138019	-2.50414	0.012275	0.0478154
BP1026B_I0077	chromosomal replication initiation protein	381.131	-0.427664	-1.34505	0.172592	-2.47789	0.0132162	0.05079
BP1026B_I0078	50S ribosomal protein L34	270.103	-1.76992	-3.41036	0.283334	-6.24677	4.19022e-10	1.0165e-08
BP1026B_I0079	ribonuclease P protein component	61.5862	-0.920261	-1.89246	0.241448	-3.81142	0.000138168	0.00106497
BP1026B_I0080	hypothetical protein	88.0066	-0.453495	-1.36935	0.196986	-2.30217	0.0213257	0.0742331
BP1026B_I0081	inner membrane protein translocase component YidC	775.026	-0.160957	-1.11803	0.146497	-1.0987	0.271897	0.480328
BP1026B_I0082	hypothetical protein	1612.59	-0.221033	-1.16557	0.27607	-0.80064	0.42334	0.636187
BP1026B_I0083	hypothetical protein	70.5527	0.118476	1.08559	0.27109	0.437035	0.662086	0.819913
BP1026B_I0084	tRNA modification GTPase TrmE	90.2653	0.161073	1.11812	0.209031	0.77057	0.440962	0.650961
BP1026B_I0085	lipoprotein	96.7095	0.455861	1.3716	0.192053	2.37362	0.0176145	0.0638113
BP1026B_I0086	lipoprotein	68.673	-1.54193	-2.91184	0.296173	-5.20618	1.92772e-07	2.84652e-06
BP1026B_I0087	putative lipoprotein	27.4362	-1.34858	-2.54662	0.348377	-3.87105	0.000108369	0.000850982
BP1026B_I0088	hypothetical protein	272.966	-1.82253	-3.53702	0.222106	-8.20569	2.29268e-16	1.432e-14
BP1026B_I0089	hypothetical protein	0.127236	-1.09218	-2.13195	3.48653	-0.313256	0.754086	NA
BP1026B_I0090	spermidine n(1)-acetyltransferase	102.432	-1.22905	-2.34413	0.262609	-4.68016	2.86646e-06	3.30007e-05
BP1026B_I0091	hypothetical protein	1765.27	-1.26022	-2.39532	0.285991	-4.4065	1.05053e-05	0.000107304
BP1026B_I0092	YaeQ protein	145.593	0.51573	1.42972	0.190287	2.71028	0.00672261	0.0292714
BP1026B_I0093	glyoxalase family protein	128.026	-1.41215	-2.66134	0.209305	-6.74687	1.51073e-11	4.53552e-10
BP1026B_I0094	O6-methylguanine-DNA methyltransferase	17.6587	-0.390506	-1.31085	0.353782	-1.1038	0.269678	0.477807
BP1026B_I0095	DNA-3-methyladenine glycosylase II	6.99097	0.111952	1.08069	0.529688	0.211354	0.832611	0.925994
BP1026B_I0096	glutamate--cysteine ligase	167.352	-0.215635	-1.16122	0.167374	-1.28834	0.197627	0.390937
BP1026B_I0097	RNA polymerase sigma factor	96.06	-0.0749933	-1.05336	0.236501	-0.317095	0.751171	0.877066
BP1026B_I0098	hypothetical protein	20.9454	0.27501	1.21	0.341847	0.804482	0.421119	0.634711
BP1026B_I0099	hypothetical protein	130.111	0.589286	1.5045	0.256476	2.29762	0.0215832	0.0747978
BP1026B_I0100	LysR family transcriptional regulator	13.9279	-0.530448	-1.44438	0.439572	-1.20674	0.227533	0.429064
BP1026B_I0101	ABC transporter substrate-binding protein	36.3188	-0.504733	-1.41886	0.274976	-1.83555	0.0664239	0.182585
BP1026B_I0102	histone deacetylase family protein	9.88285	-0.606296	-1.52235	0.48315	-1.25488	0.209522	0.407933
BP1026B_I0103	carbon-nitrogen family hydrolase	20.5538	-0.502325	-1.41649	0.366746	-1.36968	0.170787	0.355576
BP1026B_I0106	hypothetical protein	16.5478	0.497242	1.41151	0.365672	1.35981	0.173891	0.359015
BP1026B_I0107	hypothetical protein	101.893	0.143733	1.10476	0.227596	0.631529	0.527695	0.720838
BP1026B_I0108	hypothetical protein	738.269	-0.271688	-1.20722	0.194488	-1.39694	0.162431	0.343578
BP1026B_I0110	thioesterase family protein	78.0452	0.163229	1.11979	0.206422	0.790753	0.429088	0.639688
BP1026B_I0111	patatin-like phospholipase family protein	49.1977	0.254268	1.19273	0.241861	1.0513	0.293121	0.506461
BP1026B_I0112	D-isomer specific 2-hydroxyacid dehydrogenase	192.211	-0.010664	-1.00742	0.208758	-0.0510832	0.959259	0.984255
BP1026B_I0113	LysR family transcriptional regulator	1908.99	-1.45099	-2.73395	0.178895	-8.11086	5.02639e-16	2.96885e-14
BP1026B_I0114	DNA topoisomerase III	606.095	0.118045	1.08526	0.13547	0.871375	0.383549	0.601845
BP1026B_I0115	thioredoxin	17.3981	-0.234924	-1.17684	0.37689	-0.623322	0.533073	0.724785
BP1026B_I0116	SMF family protein	3.63005	-0.376316	-1.29802	0.697867	-0.539237	0.589723	0.766548
BP1026B_I0117	peptide deformylase	659.493	-0.448148	-1.36429	0.194481	-2.30433	0.0212043	0.073873
BP1026B_I0118	methionyl-tRNA formyltransferase	41.7062	-0.756175	-1.68901	0.292763	-2.58289	0.00979766	0.0398209
BP1026B_I0119	homoserine/homoserine lactone efflux protein	217.029	-0.538227	-1.45219	0.182258	-2.95311	0.00314587	0.0155548
BP1026B_I0120	M48 family peptidase	841.673	-0.637225	-1.55533	0.150853	-4.22415	2.3984e-05	0.000225093
BP1026B_I0121	ribosomal RNA small subunit methyltransferase B	77.8549	-0.382626	-1.30371	0.202156	-1.89273	0.0583941	0.164924
BP1026B_I0122	hypothetical protein	90.2311	0.148898	1.10872	0.192599	0.773099	0.439464	0.649809
BP1026B_I0123	sensor kinase protein	408.653	0.179921	1.13282	0.147157	1.22265	0.221462	0.422403
BP1026B_I0124	DNA-binding response regulator	151.272	0.300448	1.23153	0.201021	1.49461	0.135016	0.303422
BP1026B_I0126	prophage integrase	789.214	-0.83887	-1.78865	0.193214	-4.34166	1.4141e-05	0.00013946
BP1026B_I0127	hypothetical protein	28.11	-0.726032	-1.65408	0.324645	-2.23639	0.0253263	0.0846876
BP1026B_I0131	hypothetical protein	0.598183	-2.33782	-5.05537	1.74931	-1.33642	0.181411	NA
BP1026B_I0133	hypothetical protein	1.62486	-1.044	-2.06194	1.25182	-0.833984	0.40429	NA
BP1026B_I0134	hypothetical protein	0.693497	0.255332	1.19361	1.50489	0.169668	0.865272	NA
BP1026B_I0135	Phage Rha protein	23.1311	-1.29951	-2.46146	0.328483	-3.95611	7.61807e-05	0.000630591
BP1026B_I0136	phage transcriptional activator	25.1148	0.669257	1.59025	0.333884	2.00446	0.0450211	0.134659
BP1026B_I0137	putative phage DNA-binding protein	15.3075	1.00125	2.00174	0.422319	2.37084	0.0177475	0.0641232
BP1026B_I0138	hypothetical protein	153.551	1.24839	2.37576	0.520794	2.39709	0.016526	0.0605994
BP1026B_I0139	Putative phage DNA-binding protein	299.839	-0.86171	-1.81719	0.231505	-3.72221	0.000197487	0.00146404
BP1026B_I0140	putative phage-encoded membrane protein	437.515	0.289276	1.22203	0.164537	1.75813	0.0787257	0.207324
BP1026B_I0141	hypothetical protein	363.274	-0.0378048	-1.02655	0.180754	-0.20915	0.834331	0.927131
BP1026B_I0142	hypothetical protein	13.6761	0.881141	1.84183	0.402357	2.18995	0.0285279	0.0929938
BP1026B_I0143	Phage-related tail protein	1.72256	1.66457	3.1702	1.06018	1.57008	0.116397	NA
BP1026B_I0144	bacteriophage tail protein	24.0391	0.358428	1.28203	0.303165	1.18229	0.237092	0.440615
BP1026B_I0145	hypothetical protein	0.0636181	-0.581591	-1.4965	3.49994	-0.166172	0.868022	NA
BP1026B_I0146	putative phage tail protein	0.347829	-0.845059	-1.79634	2.02928	-0.416433	0.677093	NA
BP1026B_I0147	Major tail tube protein	12.5981	0.665196	1.58578	0.454897	1.4623	0.143659	0.316563
BP1026B_I0148	Phage tail sheath monomer	1.1819	-1.39143	-2.62339	1.37534	-1.0117	0.311683	NA
BP1026B_I0149	phage tail fiber assembly protein	0.707713	-0.827024	-1.77402	1.9087	-0.433293	0.664802	NA
BP1026B_I0154	baseplate assembly protein V	0.617423	1.96433	3.90231	1.63797	1.19925	0.230432	NA
BP1026B_I0157	hypothetical protein	2350.43	0.388339	1.30889	0.531232	0.731016	0.46477	0.670977
BP1026B_I0158	Phage tail completion protein	1.63506	0.568605	1.48309	1.03738	0.548118	0.583611	NA
BP1026B_I0159	bacteriophage tail completion protein R	2.1606	-0.731526	-1.66039	1.16156	-0.629781	0.528838	0.721674
BP1026B_I0162	Putative phage-encoded peptidoglycan bindingprotein	0.260551	1.20606	2.30707	2.2484	0.536409	0.591676	NA
BP1026B_I0163	Prophage membrane protein	0.145663	0.203712	1.15166	3.00058	0.067891	0.945872	NA
BP1026B_I0165	Phage-related tail protein	0.235222	1.68042	3.20521	2.51889	0.667128	0.50469	NA
BP1026B_I0167	Phage head completion-stabilization protein	0.0932493	1.00225	2.00312	3.51843	0.284856	0.775754	NA
BP1026B_I0168	Phage terminase, endonuclease subunit	0.205856	-1.53829	-2.90449	2.58019	-0.59619	0.551048	NA
BP1026B_I0169	Phage major capsid protein	3.52953	-1.25513	-2.38688	0.866297	-1.44884	0.147382	0.321506
BP1026B_I0170	Phage capsid scaffolding protein	5.52668	-0.222407	-1.16668	0.600185	-0.370564	0.710962	0.853029
BP1026B_I0171	Phage terminase, ATPase subunit	13.7477	-0.0341825	-1.02398	0.387345	-0.0882483	0.929679	0.97245
BP1026B_I0172	Phage portal protein	24.3914	0.389666	1.31009	0.311097	1.25255	0.210368	0.409288
BP1026B_I0173	addiction module antidote protein	62.538	-0.215202	-1.16087	0.242511	-0.887391	0.374868	0.594056
BP1026B_I0174	addiction module killer protein	637.339	0.0333408	1.02338	0.262766	0.126884	0.899032	0.95885
BP1026B_I0175	ATPase	360.288	-0.12979	-1.09413	0.194543	-0.667153	0.504674	0.702279
BP1026B_I0176	hypothetical protein	272.566	0.340192	1.26592	0.26457	1.28583	0.198502	0.391815
BP1026B_I0177	phage baseplate assembly protein	3.07507	0.336455	1.26265	0.771448	0.436135	0.662739	0.820128
BP1026B_I0178	phage tail protein I	3.23664	1.18895	2.27987	0.788186	1.50847	0.131435	0.298462
BP1026B_I0179	Phage-encoded modification methylase	16.8434	0.99249	1.98962	0.376678	2.63485	0.00841741	0.035166
BP1026B_I0180	hypothetical protein	242.015	1.11275	2.16257	0.288719	3.85409	0.000116161	0.000905619
BP1026B_I0181	phage tail completion protein	85.6942	1.26227	2.39873	0.207178	6.0927	1.11025e-09	2.47259e-08
BP1026B_I0182	type VI secretion system	263.037	0.797693	1.73832	0.158989	5.01729	5.24046e-07	7.19108e-06
BP1026B_I0183	type VI secretion system	126.243	0.450342	1.36636	0.17286	2.60523	0.00918115	0.0376531
BP1026B_I0184	type VI secretion system	285.915	-0.162084	-1.1189	0.202801	-0.799229	0.424158	0.636298
BP1026B_I0185	hypothetical protein	30.6818	0.75469	1.68727	0.324564	2.32524	0.020059	0.0706878
BP1026B_I0186	lipoprotein	629.259	0.985467	1.97995	0.139691	7.05462	1.73077e-12	6.18752e-11
BP1026B_I0187	type VI secretion system	588.752	0.621685	1.53867	0.169367	3.67063	0.000241958	0.00174608
BP1026B_I0188	type VI secretion system	2206.77	0.37826	1.29977	0.135381	2.79405	0.00520528	0.0237494
BP1026B_I0189	type VI secretion system	4186.69	1.17838	2.26323	0.207348	5.68311	1.32263e-08	2.39573e-07
BP1026B_I0190	type VI secretion system	395.415	0.166375	1.12223	0.167556	0.99295	0.320734	0.538754
BP1026B_I0191	type VI secretion system	94.1735	0.251686	1.1906	0.250349	1.00534	0.314732	0.532458
BP1026B_I0192	type VI secretion system	29.915	-0.0453521	-1.03193	0.33447	-0.135594	0.892142	0.955817
BP1026B_I0193	type VI secretion system	348.561	0.535948	1.4499	0.178433	3.00364	0.00266773	0.013485
BP1026B_I0194	type VI secretion system	67.6427	0.759222	1.69258	0.241093	3.14909	0.00163782	0.00898984
BP1026B_I0195	type VI secretion system	109.162	0.726074	1.65413	0.195102	3.72151	0.000198034	0.00146411
BP1026B_I0196	type VI secretion system	47.3716	0.501663	1.41584	0.227531	2.20481	0.0274675	0.0899688
BP1026B_I0197	type VI secretion system	414.599	0.556559	1.47076	0.14069	3.95592	7.62418e-05	0.000630591
BP1026B_I0198	hypothetical protein	340.362	0.34872	1.27343	0.165485	2.10726	0.0350947	0.1096
BP1026B_I0199	hypothetical protein	231.061	-0.0995069	-1.07141	0.159393	-0.624286	0.53244	0.724785
BP1026B_I0200	TolC family type I secretion outer membrane protein	32.446	1.44074	2.71461	0.297834	4.8374	1.31547e-06	1.63952e-05
BP1026B_I0201	colicin V processing peptidase	7.97996	0.904747	1.87222	0.497229	1.81958	0.0688232	0.187367
BP1026B_I0202	secretion protein	3.84645	0.248696	1.18813	0.695043	0.357813	0.720483	0.858199
BP1026B_I0203	hypothetical protein	1.48257	-1.52526	-2.87839	1.24755	-1.22261	0.221478	NA
BP1026B_I0204	hypothetical protein	9.17514	-4.97643	-31.4814	1.08696	-4.5783	4.68781e-06	5.19869e-05
BP1026B_I0205	hypothetical protein	85.9384	-4.19071	-18.2612	0.838375	-4.99861	5.7746e-07	7.80577e-06
BP1026B_I0206	peptidase	289.707	-0.309091	-1.23893	0.192292	-1.6074	0.107967	0.259943
BP1026B_I0207	hypothetical protein	715.766	-1.53069	-2.88925	0.228302	-6.7047	2.01824e-11	5.83358e-10
BP1026B_I0208	lipoprotein	5.50085	-0.223263	-1.16737	0.581228	-0.384123	0.700887	0.845338
BP1026B_I0209	acyltransferase family protein	22.5237	0.979029	1.97114	0.324386	3.0181	0.00254368	0.0129423
BP1026B_I0210	methyltransferase small domain-containing protein	13.1228	-0.113404	-1.08178	0.390168	-0.290654	0.771316	0.888936
BP1026B_I0211	hypothetical protein	140.127	0.13	1.09429	0.1865	0.69705	0.485772	0.686846
BP1026B_I0212	hypothetical protein	66.7393	0.46404	1.3794	0.208608	2.22446	0.0261177	0.0865917
BP1026B_I0213	TetR family transcriptional regulator	41.6568	0.133522	1.09697	0.251798	0.530274	0.595922	0.770727
BP1026B_I0214	hypothetical protein	6.68641	0.979704	1.97206	0.576114	1.70054	0.0890296	0.225122
BP1026B_I0215	monocarboxylate MFS permease	164.529	-0.419357	-1.33733	0.167308	-2.5065	0.0121933	0.0475995
BP1026B_I0216	nitroreductase family protein	42.0964	0.0660612	1.04685	0.278786	0.23696	0.812688	0.913559
BP1026B_I0217	molecular chaperone, Hsp70 class	36.4051	-0.257221	-1.19517	0.298487	-0.861751	0.388824	0.606899
BP1026B_I0218	cold shock transcription regulator protein	3433.91	-2.79801	-6.9548	0.19202	-14.5714	4.2684e-48	4.6389e-45
BP1026B_I0219	amino acid permease	115.329	-0.895949	-1.86083	0.221125	-4.05177	5.08307e-05	0.000444789
BP1026B_I0220	class III extradiol-type catecholic dioxygenase family protein	9.51074	-0.221619	-1.16604	0.484092	-0.457804	0.647093	0.807418
BP1026B_I0221	3-octaprenyl-4-hydroxybenzoate carboxy-lyase	26.6321	0.117044	1.08451	0.307312	0.380864	0.703304	0.847305
BP1026B_I0222	glutaredoxin-like protein	1382.08	0.0251449	1.01758	0.215653	0.116599	0.907178	0.96336
BP1026B_I0223	protein methyltransferase HemK	29.7265	-0.41475	-1.33307	0.370255	-1.12018	0.262639	0.469313
BP1026B_I0224	peptide chain release factor 1	141.691	-0.541522	-1.45551	0.225326	-2.40329	0.0162484	0.0599006
BP1026B_I0225	glutamyl-tRNA reductase	4949.34	-0.598255	-1.51388	0.235271	-2.54284	0.0109957	0.0435818
BP1026B_I0226	hypothetical protein	23.7959	-0.207128	-1.15439	0.314363	-0.658883	0.509971	0.706034
BP1026B_I0227	peptidase, M24 family protein	70.1713	-0.183294	-1.13547	0.233497	-0.784997	0.432455	0.643642
BP1026B_I0228	isochorismatase family protein	15.9997	0.199677	1.14844	0.372691	0.535771	0.592117	0.767548
BP1026B_I0229	hydrolase	50.9271	0.624805	1.542	0.234027	2.6698	0.0075897	0.0322963
BP1026B_I0230	ABC transporter ATP-binding protein	407.292	-0.18628	-1.13783	0.166925	-1.11595	0.264444	0.471607
BP1026B_I0231	hypothetical protein	9.88826	0.08212	1.05857	0.463404	0.17721	0.859343	0.93712
BP1026B_I0232	glycerophosphoryl diester phosphodiesterase family protein	28.1145	-0.518739	-1.4327	0.299524	-1.73188	0.0832954	0.215394
BP1026B_I0233	hypothetical protein	6.62996	-0.477047	-1.39189	0.538411	-0.886026	0.375603	0.594135
BP1026B_I0234	GABA permease	54.3803	-0.504672	-1.4188	0.250136	-2.01759	0.0436337	0.131799
BP1026B_I0235	AraC/XylS family transcriptional regulator	9.93942	-0.127684	-1.09254	0.464809	-0.274703	0.783544	0.897439
BP1026B_I0236	NADH dehydrogenase subunit B	40.0883	1.12284	2.17776	0.315376	3.56033	0.000370395	0.00254776
BP1026B_I0237	hypothetical protein	10.9837	-0.100175	-1.0719	0.457575	-0.218926	0.826708	0.922603
BP1026B_I0238	GTP-dependent nucleic acid-binding protein EngD	182.716	-0.578704	-1.49351	0.163228	-3.54537	0.000392069	0.00268326
BP1026B_I0239	hypothetical protein	204.484	-0.290859	-1.22337	0.242155	-1.20113	0.229702	0.431157
BP1026B_I0240	putative lipoprotein	3.56617	-2.0417	-4.1173	0.890754	-2.2921	0.0218998	0.0755576
BP1026B_I0241	ubiquinone biosynthesis hydroxylase family protein	28.7919	-0.545258	-1.45928	0.311265	-1.75175	0.0798175	0.208888
BP1026B_I0242	thiol:disulfide interchange protein DsbC	482.744	-0.727552	-1.65583	0.200137	-3.63527	0.000277687	0.00197507
BP1026B_I0243	peptidase	61.1153	-0.431803	-1.34892	0.221166	-1.9524	0.0508913	0.148043
BP1026B_I0244	acyl carrier protein phosphodiesterase	37.8716	-0.361127	-1.28443	0.257225	-1.40394	0.160338	0.340342
BP1026B_I0245	uracil-DNA glycosylase	19.0769	0.510548	1.42459	0.34221	1.49192	0.135721	0.30463
BP1026B_I0246	adenylate cyclase	18.1261	0.0341462	1.02395	0.371704	0.0918638	0.926806	0.971489
BP1026B_I0247	Indole-3-glycerol phosphate synthase	30.5559	0.0728391	1.05178	0.277717	0.262278	0.793107	0.902375
BP1026B_I0248	anthranilate phosphoribosyltransferase	117.841	0.199546	1.14834	0.174666	1.14244	0.253271	0.458759
BP1026B_I0249	anthranilate synthase component II	52.0728	0.0873588	1.06242	0.260559	0.335274	0.737418	0.869226
BP1026B_I0250	anthranilate synthase component I	217.316	0.286544	1.21971	0.18025	1.5897	0.111903	0.267405
BP1026B_I0251	phosphoglycolate phosphatase	189.371	-0.74524	-1.67625	0.190937	-3.90306	9.49841e-05	0.000762398
BP1026B_I0252	ribulose-phosphate 3-epimerase	53.1119	-0.955427	-1.93915	0.241301	-3.95949	7.51105e-05	0.000625893
BP1026B_I0253	ApaG protein	81.0539	0.344715	1.2699	0.20855	1.65292	0.0983477	0.24264
BP1026B_I0254	membrane-bound lytic murein transglycosylase A	162.665	0.552445	1.46657	0.167987	3.28862	0.00100679	0.00586375
BP1026B_I0255	hypothetical protein	37.9392	-0.349182	-1.27384	0.255366	-1.36738	0.171507	0.355848
BP1026B_I0256	phenylacetate-CoA ligase	191.678	1.00286	2.00397	0.16514	6.07282	1.25681e-09	2.74277e-08
BP1026B_I0257	phenylacetic acid degradation protein PaaI	406.852	1.27789	2.42484	0.192614	6.63446	3.25703e-11	9.21806e-10
BP1026B_I0258	enoyl-CoA hydratase	126.951	0.930998	1.9066	0.181312	5.13478	2.82469e-07	4.04705e-06
BP1026B_I0259	beta-ketoadipyl CoA thiolase	39.2065	0.625729	1.54299	0.274045	2.28331	0.0224122	0.0769347
BP1026B_I0260	phenylacetic acid degradation protein paaN	859.071	0.239396	1.1805	0.13671	1.75113	0.0799238	0.209002
BP1026B_I0261	enoyl-CoA hydratase	684.332	0.242679	1.18319	0.206451	1.17548	0.239803	0.443459
BP1026B_I0266	hypothetical protein	82.6972	-2.10319	-4.29658	0.294621	-7.13862	9.42721e-13	3.55746e-11
BP1026B_I0269	anaerobic dehydrogenase	176.13	0.266729	1.20308	0.169476	1.57384	0.115524	0.273175
BP1026B_I0270	long-chain-fatty-acid--CoA ligase	409.442	0.248998	1.18838	0.145965	1.70587	0.0880317	0.223118
BP1026B_I0271	outer membrane porin	195.565	0.0102829	1.00715	0.231907	0.0443407	0.964633	0.986453
BP1026B_I0272	hypothetical protein	95.9604	-0.50754	-1.42162	0.199786	-2.54042	0.0110718	0.0438196
BP1026B_I0273	cell division protein MraZ	1022.06	-0.179741	-1.13268	0.208874	-0.860523	0.389501	0.607157
BP1026B_I0274	S-adenosyl-methyltransferase MraW	685.302	-0.201327	-1.14976	0.171965	-1.17074	0.241701	0.445453
BP1026B_I0275	cell division protein FtsL	44.3104	0.807711	1.75043	0.253033	3.19211	0.00141236	0.00788775
BP1026B_I0276	penicillin-binding protein	392.374	0.324905	1.25258	0.135161	2.40384	0.0162237	0.0598785
BP1026B_I0277	UDP-N-acetylmuramoylalanyl-D-glutamate--2, 6-diaminopimelate ligase	83.0475	-0.0289022	-1.02024	0.213749	-0.135216	0.892441	0.955948
BP1026B_I0278	UDP-N-acetylmuramoyl-tripeptide--D-alanyl-D- alanine ligase	46.8645	0.434636	1.35157	0.342352	1.26956	0.204241	0.399945
BP1026B_I0279	phospho-N-acetylmuramoyl-pentapeptide- transferase	610.395	-0.226394	-1.16991	0.189966	-1.19176	0.233354	0.435755
BP1026B_I0280	UDP-N-acetylmuramoyl-L-alanyl-D-glutamate synthetase	105.836	-0.170987	-1.12583	0.248023	-0.689402	0.49057	0.69079
BP1026B_I0281	cell division protein FtsW	180.757	-0.0706514	-1.05019	0.169813	-0.416055	0.67737	0.829015
BP1026B_I0282	undecaprenyldiphospho-muramoylpentapeptide beta-N- acetylglucosaminyltransferase	59.1721	0.008836	1.00614	0.281317	0.0314094	0.974943	0.989736
BP1026B_I0283	UDP-N-acetylmuramate--L-alanine ligase	101.063	-0.0304102	-1.0213	0.231926	-0.13112	0.89568	0.956911
BP1026B_I0284	D-alanine--D-alanine ligase	109.484	0.257582	1.19547	0.201408	1.27891	0.20093	0.395456
BP1026B_I0285	cell division protein FtsQ	130.999	-0.193398	-1.14345	0.189413	-1.02104	0.307236	0.52379
BP1026B_I0286	cell division protein FtsA	811.399	0.398164	1.31783	0.156302	2.54741	0.0108527	0.0432993
BP1026B_I0287	cell division protein FtsZ	558.874	-0.372125	-1.29426	0.162244	-2.29362	0.0218123	0.0753996
BP1026B_I0288	AhpC/TSA family protein	263.853	-0.0917471	-1.06566	0.153459	-0.59786	0.549933	0.737861
BP1026B_I0289	UDP-3-O-[3-hydroxymyristoyl] N-acetylglucosamine deacetylase	888.268	-0.317277	-1.24598	0.147634	-2.14909	0.0316276	0.1008
BP1026B_I0290	hypothetical protein	26.8107	0.0244937	1.01712	0.292989	0.0835993	0.933375	0.974509
BP1026B_I0291	preprotein translocase subunit SecA	1088.32	-0.388956	-1.30945	0.127114	-3.05989	0.00221415	0.0115578
BP1026B_I0292	bifunctional ornithine acetyltransferase/N-acetylglutamate synthase	45.6801	-0.333846	-1.26037	0.253537	-1.31675	0.187921	0.379473
BP1026B_I0293	putative ATP/GTP-binding protein	99.7847	-0.14407	-1.10502	0.205167	-0.70221	0.482548	0.684051
BP1026B_I0294	NUDIX family pyrophosphatase	72.6561	-0.031855	-1.02233	0.262579	-0.121316	0.903441	0.961853
BP1026B_I0295	hypothetical protein	30.4419	0.248705	1.18814	0.273109	0.910641	0.362484	0.581625
BP1026B_I0296	hypothetical protein	2829.64	0.567185	1.48163	0.19693	2.88013	0.00397508	0.0189313
BP1026B_I0297	dephospho-CoA kinase	23.6513	0.780794	1.71808	0.315542	2.47445	0.013344	0.0511003
BP1026B_I0298	peptidase A24 N- domain-containing protein	24.359	-0.375737	-1.2975	0.338689	-1.10939	0.267264	0.474612
BP1026B_I0299	type IV pilus assembly protein PilC	2.76629	-0.931032	-1.90664	0.857932	-1.08521	0.277831	0.487716
BP1026B_I0300	type IV fimbrial biogenesis protein,PilB	7.37402	-0.771213	-1.7067	0.538607	-1.43187	0.152182	0.328206
BP1026B_I0301	hypothetical protein	204.932	-0.865284	-1.8217	0.164705	-5.25353	1.49213e-07	2.26488e-06
BP1026B_I0303	octaprenyl-diphosphate synthase	381.108	-0.440075	-1.35667	0.190009	-2.31607	0.0205545	0.0719673
BP1026B_I0304	50S ribosomal protein L27	869.224	-1.37064	-2.58586	0.194768	-7.03731	1.95989e-12	6.9156e-11
BP1026B_I0305	GTPase ObgE	360.856	-0.750001	-1.68179	0.190183	-3.94357	8.02772e-05	0.000657959
BP1026B_I0306	gamma-glutamyl kinase	102.064	-0.316856	-1.24561	0.208351	-1.52078	0.128315	0.292845
BP1026B_I0307	lipoprotein	93.163	-0.095178	-1.0682	0.193574	-0.491689	0.62294	0.788689
BP1026B_I0308	dinucleoside polyphosphate hydrolase	751.637	-0.579261	-1.49408	0.14947	-3.87545	0.00010643	0.000839388
BP1026B_I0309	prolyl-tRNA synthetase	512.297	-0.122129	-1.08834	0.134774	-0.906172	0.364845	0.584139
BP1026B_I0310	hypothetical protein	97.3983	0.364676	1.28759	0.222792	1.63684	0.101663	0.248846
BP1026B_I0311	hypoxanthine-guanine phosphoribosyltransferase	130.769	-0.360487	-1.28386	0.213945	-1.68495	0.0919974	0.230907
BP1026B_I0312	signal recognition particle protein	767.832	-0.349915	-1.27449	0.123666	-2.82952	0.00466183	0.0215411
BP1026B_I0313	cytochrome C assembly family protein	118.387	-0.79979	-1.74085	0.193016	-4.14364	3.41843e-05	0.000310631
BP1026B_I0314	hypothetical protein	3.36429	-0.191676	-1.14209	0.758795	-0.252606	0.800573	0.907071
BP1026B_I0315	N-acetyl-anhydromuranmyl-L-alanine amidase	40.0722	0.588194	1.50336	0.260572	2.25731	0.0239884	0.0811663
BP1026B_I0316	ribonucleotide-diphosphate reductase subunit alpha	303.318	-1.17392	-2.25623	0.218905	-5.36267	8.20026e-08	1.30293e-06
BP1026B_I0317	ribonucleotide-diphosphate reductase subunit beta	1059.54	0.00966047	1.00672	0.200355	0.0482168	0.961543	0.984928
BP1026B_I0318	HctB	1493.96	-1.76026	-3.38759	0.199937	-8.80404	1.31973e-18	1.08658e-16
BP1026B_I0319	outer membrane lipoprotein	42.3998	-0.788641	-1.72745	0.264561	-2.98095	0.00287358	0.0143389
BP1026B_I0320	sugar kinase	835.108	-0.772716	-1.70848	0.162748	-4.74794	2.05496e-06	2.45961e-05
BP1026B_I0321	thiol peroxidase	199.088	-0.492298	-1.40668	0.18506	-2.66021	0.00780913	0.0329587
BP1026B_I0322	hypothetical protein	94.6278	0.0299029	1.02094	0.206372	0.144898	0.884791	0.951317
BP1026B_I0323	acetyl-CoA carboxylase biotin carboxylase subunit	283.786	-0.0574972	-1.04066	0.148014	-0.388457	0.697678	0.843487
BP1026B_I0324	acetyl-CoA carboxylase biotin carboxyl carrier protein subunit	25.0386	-0.824347	-1.77073	0.409336	-2.01386	0.0440238	0.132755
BP1026B_I0325	3-dehydroquinate dehydratase	145.306	-0.30315	-1.23384	0.21515	-1.40902	0.15883	0.337933
BP1026B_I0326	thioredoxin	39.1377	-0.501062	-1.41525	0.257755	-1.94394	0.0519023	0.1505
BP1026B_I0327	hypothetical protein	402.472	-0.725628	-1.65362	0.174032	-4.16952	3.05242e-05	0.000280183
BP1026B_I0328	UDP-N-acetylmuramate:L-alanyl-gamma-D-glutamyl- meso-diaminopimelate ligase	142.03	-0.621332	-1.53829	0.186575	-3.33019	0.000867859	0.00522253
BP1026B_I0329	esterase	67.2478	-0.352292	-1.27659	0.227522	-1.54839	0.12153	0.282702
BP1026B_I0330	shikimate 5-dehydrogenase	8.91584	-0.574435	-1.48909	0.557033	-1.03124	0.302428	0.517605
BP1026B_I0331	ribonuclease II (RNB) family protein	169.479	-0.000439849	-1.0003	0.177239	-0.00248166	0.99802	0.998755
BP1026B_I0332	monofunctional biosynthetic peptidoglycan transglycosylase	17.6255	0.285286	1.21865	0.370855	0.769265	0.441736	0.651737
BP1026B_I0333	hypothetical protein	4.72193	1.14538	2.21205	0.633181	1.80894	0.0704611	0.190585
BP1026B_I0334	hypothetical protein	20.6534	1.09361	2.13408	0.355877	3.07301	0.00211911	0.011083
BP1026B_I0335	serine-type carboxypeptidase family protein	78.1145	-0.480124	-1.39486	0.217679	-2.20566	0.027408	0.0898291
BP1026B_I0336	hypothetical protein	13.5765	-0.883949	-1.84542	0.436717	-2.02408	0.0429622	0.130132
BP1026B_I0337	transcriptional regulator	9.37769	-0.440472	-1.35705	0.462736	-0.951886	0.341155	0.558972
BP1026B_I0338	2-dehydro-3-deoxygalactonokinase	7.83116	-0.571212	-1.48577	0.528633	-1.08055	0.279899	0.490292
BP1026B_I0339	2-dehydro-3-deoxy-6-phosphogalactonate aldolase	5.84883	-0.161241	-1.11825	0.563939	-0.285919	0.77494	0.891599
BP1026B_I0340	short chain dehydrogenase	17.1227	0.06897	1.04897	0.357199	0.193086	0.846892	0.932337
BP1026B_I0341	L-arabinose ABC transporter periplasmic L-arabinose-binding protein	22.4723	-0.212488	-1.15869	0.339663	-0.625586	0.531587	0.724152
BP1026B_I0342	L-arabinose transporter ATP-binding protein	50.0238	0.28427	1.21779	0.239048	1.18918	0.23437	0.437342
BP1026B_I0343	L-arabinose transporter permease	9.24737	-0.211984	-1.15828	0.469608	-0.451406	0.651697	0.811382
BP1026B_I0344	short chain dehydrogenase/reductase family oxidoreductase	8.10223	-0.217312	-1.16257	0.507086	-0.428552	0.668249	0.823417
BP1026B_I0345	aldose 1-epimerase	4.34488	0.049516	1.03492	0.655116	0.0755835	0.93975	0.976518
BP1026B_I0346	orotidine 5'-phosphate decarboxylase	180.817	-0.339811	-1.26559	0.233971	-1.45236	0.146401	0.320245
BP1026B_I0347	competence/damage-inducible protein CinA	15.7664	0.140874	1.10257	0.404194	0.34853	0.727442	0.862706
BP1026B_I0348	phosphatidylglycerophosphatase A	31.4747	-0.688811	-1.61195	0.299278	-2.30158	0.0213589	0.0742331
BP1026B_I0349	thiamine monophosphate kinase	10.1834	-0.523384	-1.43732	0.44216	-1.1837	0.236532	0.439754
BP1026B_I0350	malic enzyme	733.754	-0.092419	-1.06616	0.146253	-0.631913	0.527444	0.720838
BP1026B_I0351	ribonuclease SA	335.832	-1.04053	-2.05698	0.193457	-5.37859	7.50711e-08	1.2141e-06
BP1026B_I0352	barstar family protein	193.34	-0.509442	-1.4235	0.17639	-2.88816	0.00387504	0.018536
BP1026B_I0353	16S ribosomal RNA methyltransferase RsmE	3.50128	-1.07033	-2.09992	0.771573	-1.38721	0.165379	0.348186
BP1026B_I0354	glyoxalase/bleomycin resistance protein/dioxygenase family protein	24.7489	0.401137	1.32055	0.306431	1.30906	0.190514	0.383372
BP1026B_I0355	spermidine synthase	25.9609	-0.0397751	-1.02795	0.297704	-0.133606	0.893714	0.956381
BP1026B_I0356	transketolase	865.66	-1.05103	-2.07202	0.141467	-7.42951	1.08998e-13	4.5561e-12
BP1026B_I0357	glyceraldehyde-3-phosphate dehydrogenase, type I	890.807	-0.532818	-1.44675	0.150834	-3.53247	0.000411703	0.00278258
BP1026B_I0358	MFS transporter	4.10135	0.0778762	1.05546	0.661153	0.117788	0.906235	0.963067
BP1026B_I0359	cyanate hydratase	11.4415	-0.371977	-1.29412	0.529831	-0.702067	0.482637	0.684051
BP1026B_I0360	carbonic anhydrase	6.10455	-0.328004	-1.25528	0.653096	-0.502229	0.615506	0.783695
BP1026B_I0361	DNA-binding transcriptional regulator CynR	61.1407	-0.461689	-1.37715	0.242068	-1.90727	0.0564854	0.160703
BP1026B_I0362	hypothetical protein	13.9368	0.0138831	1.00967	0.379237	0.0366079	0.970798	0.988386
BP1026B_I0363	GntR family transcriptional regulator	32.6069	-0.58372	-1.49871	0.274829	-2.12394	0.0336752	0.106328
BP1026B_I0364	C4-dicarboxylate transporter DctA	14.8926	0.101628	1.07298	0.384682	0.264186	0.791637	0.901268
BP1026B_I0365	allantoicase	5.41881	-0.0763658	-1.05436	0.617087	-0.123752	0.901512	0.960552
BP1026B_I0366	ureidoglycolate hydrolase	2.58543	-0.801915	-1.74341	0.922652	-0.869142	0.38477	0.603068
BP1026B_I0367	ferric uptake regulator	1040.42	0.0780379	1.05558	0.261275	0.298681	0.765184	0.886052
BP1026B_I0368	outer membrane lipoprotein	154.488	-1.22285	-2.33407	0.22035	-5.54957	2.86366e-08	4.87809e-07
BP1026B_I0369	dihydrodipicolinate reductase	55.9501	-0.561879	-1.47619	0.269283	-2.08658	0.0369266	0.114466
BP1026B_I0370	MotA/TolQ/ExbB proton channel family protein	17.7943	0.191203	1.14172	0.373807	0.511502	0.609	0.779761
BP1026B_I0371	biopolymer ExbD/TolR family transporter	9.34251	0.0667722	1.04737	0.500248	0.133478	0.893815	0.956381
BP1026B_I0372	leucyl-tRNA synthetase	576.866	-0.496583	-1.41087	0.127432	-3.89684	9.74548e-05	0.000776495
BP1026B_I0373	lipoprotein	60.634	-0.412348	-1.33085	0.23171	-1.77959	0.0751433	0.199574
BP1026B_I0374	DNA polymerase III subunit delta	51.3595	0.0102414	1.00712	0.285733	0.0358424	0.971408	0.988508
BP1026B_I0375	gamma-glutamyl phosphate reductase	91.3601	0.290474	1.22304	0.217212	1.33728	0.181131	0.368777
BP1026B_I0376	hypothetical protein	51.2161	-0.110205	-1.07938	0.232184	-0.474646	0.635039	0.797689
BP1026B_I0377	RpiR family transcriptional regulator	12.9966	0.52584	1.43977	0.427411	1.23029	0.218587	0.419719
BP1026B_I0378	phosphogluconate dehydratase	56.7983	-0.227463	-1.17077	0.225271	-1.00973	0.312624	0.530046
BP1026B_I0379	KHG/KDPG aldolase	25.1398	-0.313008	-1.2423	0.306648	-1.02074	0.307377	0.52379
BP1026B_I0380	GntP family high-affinity gluconate permease	141.928	-0.155304	-1.11366	0.200425	-0.77487	0.438417	0.649276
BP1026B_I0381	shikimate kinase	52.2618	-0.212287	-1.15852	0.235236	-0.902442	0.366822	0.586096
BP1026B_I0382	adenylosuccinate lyase	248.107	-0.75389	-1.68633	0.168836	-4.46522	7.99882e-06	8.40727e-05
BP1026B_I0383	nitrate transporter	6.56676	0.380062	1.3014	0.534251	0.711392	0.476841	0.679024
BP1026B_I0384	LysR family transcriptional regulator	19.5733	-0.15744	-1.11531	0.342284	-0.459969	0.645539	0.806033
BP1026B_I0385	glutamate dehydrogenase	1939.26	0.575042	1.48972	0.18381	3.12846	0.00175723	0.00952022
BP1026B_I0386	glutamate/aspartate periplasmic binding protein	2974.05	0.147396	1.10757	0.163491	0.901552	0.367295	0.586506
BP1026B_I0387	glutamate/aspartate transport system permease	90.5631	-0.0109629	-1.00763	0.223065	-0.0491468	0.960802	0.984908
BP1026B_I0388	glutamate/aspartate ABC transporter, permease protein	88.8179	0.0886361	1.06336	0.214259	0.413686	0.679104	0.830203
BP1026B_I0389	Cystine ABC transporter, ATP-binding protein	380.023	0.361578	1.28483	0.135229	2.67381	0.00749941	0.0320376
BP1026B_I0390	hypothetical protein	62.4515	1.60454	3.04098	0.232165	6.91118	4.80644e-12	1.60234e-10
BP1026B_I0391	chaperonin, 10 kDa	133.037	0.753884	1.68633	0.192753	3.91114	9.18624e-05	0.000739342
BP1026B_I0392	HSP20 family protein	100.616	1.07824	2.11146	0.222774	4.84008	1.29789e-06	1.62505e-05
BP1026B_I0393	HSP20 family protein	18.6211	0.407532	1.32641	0.358689	1.13617	0.255885	0.461953
BP1026B_I0394	hypothetical protein	18.2193	1.04178	2.05877	0.384431	2.70993	0.00672977	0.0292791
BP1026B_I0395	hypothetical protein	247.215	0.476336	1.39121	0.233168	2.04289	0.0410631	0.125499
BP1026B_I0396	dihydroorotase	48.5616	-0.487493	-1.40201	0.244286	-1.99558	0.0459795	0.137131
BP1026B_I0397	hypothetical protein	2.59092	0.0941814	1.06746	0.890709	0.105737	0.915791	0.967027
BP1026B_I0398	hypothetical protein	6356.1	-0.280672	-1.21476	0.226363	-1.23992	0.215005	0.416147
BP1026B_I0399	OsmC/Ohr family protein	119.186	-0.733695	-1.66289	0.278004	-2.63915	0.00831146	0.0347686
BP1026B_I0400	50S ribosomal protein L13	6384.22	-2.05056	-4.14268	0.211691	-9.68657	3.439e-22	4.67189e-20
BP1026B_I0401	30S ribosomal protein S9	985.918	-1.59608	-3.02321	0.173573	-9.19545	3.73422e-20	3.68941e-18
BP1026B_I0402	iron-sulfur cluster insertion protein ErpA	1138.24	-0.838028	-1.78761	0.184357	-4.54568	5.4757e-06	6.03549e-05
BP1026B_I0403	AraC family transcriptional regulator	65.0506	-0.789383	-1.72834	0.22878	-3.45041	0.000559733	0.00360378
BP1026B_I0404	glutathione S-transferase	48.0037	0.169513	1.12468	0.265805	0.637737	0.523645	0.717289
BP1026B_I0405	glutathione S-transferase-like protein	22.6938	0.383918	1.30488	0.329964	1.16351	0.244621	0.44832
BP1026B_I0406	anhydro-N-acetylmuramic acid kinase	9.97224	-0.0469441	-1.03307	0.45981	-0.102094	0.918682	0.967425
BP1026B_I0407	tyrosyl-tRNA synthetase	211.536	-0.269966	-1.20578	0.198845	-1.35767	0.174568	0.359864
BP1026B_I0408	D-tyrosyl-tRNA(Tyr) deacylase	21.3074	-0.222638	-1.16687	0.371107	-0.59993	0.548553	0.737017
BP1026B_I0409	phosphoglycerate mutase	13.9405	-0.367529	-1.29014	0.422356	-0.870187	0.384198	0.602347
BP1026B_I0410	lipoprotein	24.9351	0.559893	1.47416	0.323312	1.73174	0.0833195	0.215394
BP1026B_I0411	hypothetical protein	31.7014	0.412404	1.3309	0.301345	1.36855	0.171141	0.355652
BP1026B_I0412	Holliday junction DNA helicase RuvB	55.2621	-0.602623	-1.51847	0.222557	-2.70773	0.00677457	0.0294504
BP1026B_I0413	Holliday junction DNA helicase RuvA	57.3525	-0.567037	-1.48148	0.269576	-2.10344	0.0354272	0.110512
BP1026B_I0414	Holliday junction resolvase	38.5557	-0.361904	-1.28512	0.254501	-1.42201	0.155022	0.332492
BP1026B_I0415	bifunctional phosphoribosylaminoimidazolecarboxamide formyltransferase/IMP cyclohydrolase	368.519	-0.232214	-1.17464	0.18737	-1.23933	0.215223	0.41623
BP1026B_I0416	DNA-binding protein Fis	120.073	-0.376967	-1.29861	0.183895	-2.0499	0.0403743	0.123533
BP1026B_I0417	dihydrouridine synthase	232.726	-0.998191	-1.99749	0.180056	-5.54377	2.96029e-08	5.01128e-07
BP1026B_I0418	hypothetical protein	8.32333	0.0850178	1.0607	0.541603	0.156974	0.875265	0.947637
BP1026B_I0419	glutathione S-transferase	73.7235	-0.391506	-1.31176	0.233024	-1.68012	0.0929349	0.232783
BP1026B_I0420	aminopeptidase P	106.823	0.103381	1.07429	0.199968	0.516989	0.605164	0.777414
BP1026B_I0421	glutamate synthase domain-containing protein	59.9235	0.534033	1.44797	0.22233	2.40198	0.0163065	0.0600334
BP1026B_I0422	tRNA-specific 2-thiouridylase MnmA	27.6619	-0.148248	-1.10822	0.305217	-0.485714	0.62717	0.792383
BP1026B_I0423	NAD(P) transhydrogenase subunit alpha	73.6063	0.129677	1.09405	0.264379	0.490495	0.623783	0.789574
BP1026B_I0424	NUDIX domain-containing protein	17.2469	-0.376307	-1.29802	0.362866	-1.03704	0.299716	0.514422
BP1026B_I0425	NAD(P) transhydrogenase subunit beta	113.019	0.350833	1.2753	0.189682	1.84959	0.0643733	0.177746
BP1026B_I0426	NAD(P) transhydrogenase subunit alpha	35.1797	0.249372	1.18869	0.289521	0.861327	0.389058	0.606899
BP1026B_I0427	DeoR family transcriptional regulator	23.8804	0.664703	1.58524	0.330212	2.01296	0.0441193	0.13297
BP1026B_I0428	hypothetical protein	5.7158	0.459283	1.37486	0.570874	0.804526	0.421093	0.634711
BP1026B_I0429	N6-adenine-specific DNA methylase	15.6035	-1.05612	-2.07933	0.378278	-2.79192	0.00523968	0.0238463
BP1026B_I0430	hypothetical protein	34.5377	-0.409798	-1.3285	0.289298	-1.41652	0.156623	0.33481
BP1026B_I0431	hypothetical protein	2.56605	0.579281	1.4941	0.858804	0.674521	0.49998	0.698006
BP1026B_I0432	paraquat-inducible protein	76.8285	-0.141352	-1.10294	0.211359	-0.668776	0.503638	0.701197
BP1026B_I0433	paraquat-inducible protein	9.88167	-0.240647	-1.18152	0.483674	-0.497538	0.618809	0.785657
BP1026B_I0434	paraquat-inducible protein	41.261	0.31518	1.24417	0.266995	1.18047	0.237812	0.441199
BP1026B_I0435	cytochrome B561	35.1753	-0.192013	-1.14236	0.269525	-0.712413	0.476209	0.678657
BP1026B_I0436	YceI, base-induced periplasmic protein	81.4675	-0.395449	-1.31535	0.195397	-2.02382	0.0429884	0.130139
BP1026B_I0437	hypothetical protein	432.892	0.000254733	1.00018	0.144812	0.00175906	0.998596	0.999148
BP1026B_I0438	major facilitator family transporter	4.93978	0.88152	1.84231	0.624377	1.41184	0.157998	0.336822
BP1026B_I0439	preprotein translocase subunit SecF	196.345	-0.591375	-1.50668	0.193965	-3.04887	0.00229707	0.0119448
BP1026B_I0440	preprotein translocase subunit SecD	171.999	-0.323984	-1.25178	0.170217	-1.90336	0.0569941	0.161726
BP1026B_I0441	preprotein translocase subunit YajC	277.808	-0.57146	-1.48603	0.189683	-3.01271	0.00258926	0.0131496
BP1026B_I0442	queuine tRNA-ribosyltransferase	48.3232	-0.543053	-1.45705	0.246011	-2.20744	0.0272834	0.089582
BP1026B_I0443	S-adenosylmethionine--tRNA ribosyltransferase-isomerase	15.8984	-1.57788	-2.98532	0.4659	-3.38675	0.000707266	0.00439232
BP1026B_I0444	ATP-dependent DNA helicase RecG	57.437	0.704887	1.63002	0.235687	2.99077	0.00278271	0.0139882
BP1026B_I0445	oxidative stress regulatory protein	972.448	-0.0999763	-1.07176	0.28832	-0.346755	0.728775	0.863654
BP1026B_I0446	catalase/peroxidase HPI	117.337	-0.539967	-1.45394	0.204226	-2.64396	0.00819413	0.0343837
BP1026B_I0447	hypothetical protein	7.86343	-1.53588	-2.89966	0.590552	-2.60076	0.00930181	0.0380905
BP1026B_I0448	Non-specific DNA-binding protein Dps /Iron-binding ferritin-like antioxidant protein	700.484	-0.00925018	-1.00643	0.175897	-0.0525887	0.95806	0.983959
BP1026B_I0449	transcriptional regulator	6.54194	-0.171172	-1.12597	0.541384	-0.316175	0.75187	0.877081
BP1026B_I0450	4-hydroxybenzoate octaprenyltransferase	54.9984	0.098033	1.07031	0.242723	0.403889	0.686294	0.835488
BP1026B_I0451	phosphonate metabolism protein/1,5-bisphosphokinase PhnN	1.70944	-2.16319	-4.47904	1.31505	-1.64494	0.0999817	NA
BP1026B_I0452	hypothetical protein	2.69556	0.367896	1.29047	0.845787	0.434975	0.663581	0.820373
BP1026B_I0453	phosphonates metabolism transcriptional regulator PhnF	15.4759	-1.02433	-2.03401	0.392039	-2.61282	0.00897987	0.0369391
BP1026B_I0454	alkylphosphonate utilization operon protein PhnG	18.9472	-2.031	-4.08689	0.404246	-5.02418	5.05576e-07	6.97285e-06
BP1026B_I0455	carbon-phosphorus lyase complex subunit	0.232063	-1.66123	-3.16287	2.47651	-0.670797	0.50235	NA
BP1026B_I0456	phosphonate metabolism protein	4.39323	-1.12519	-2.1813	0.742605	-1.51519	0.129723	0.295439
BP1026B_I0457	PhnJ protein	3.52814	0.151944	1.11107	0.728383	0.208605	0.834757	0.927131
BP1026B_I0458	phosphonate C-P lyase system protein PhnL	0.284476	-1.88044	-3.68187	2.30815	-0.814694	0.415247	NA
BP1026B_I0459	phosphonates ABC transporter ATP-binding protein	0.747671	-0.842818	-1.79355	1.65051	-0.510641	0.609602	NA
BP1026B_I0460	phosphonate metabolism protein PhnM	3.62287	0.685978	1.60879	0.777541	0.882241	0.377647	0.59603
BP1026B_I0461	phosphonate ABC transporter ATPase	1.41349	-1.61634	-3.06597	1.22762	-1.31665	0.187956	NA
BP1026B_I0462	phosphonate ABC transporter periplasmic phosphonate-binding protein	1.69255	1.18396	2.27199	1.06989	1.10662	0.26846	NA
BP1026B_I0463	phosphonates ABC transporter permease	5.37551	1.26295	2.39986	0.598362	2.11068	0.0347999	0.108993
BP1026B_I0464	pyrroline-5-carboxylate reductase	7.28456	-0.533312	-1.44725	0.540104	-0.987425	0.323434	0.540802
BP1026B_I0465	hypothetical protein	8.62528	-0.446241	-1.36249	0.474142	-0.941155	0.346626	0.564766
BP1026B_I0466	glycolate oxidase iron-sulfur subunit	21.8856	0.745058	1.67604	0.314262	2.37082	0.0177488	0.0641232
BP1026B_I0467	glycolate oxidase FAD binding subunit	25.8976	0.352484	1.27676	0.286683	1.22952	0.218875	0.419827
BP1026B_I0468	glycolate oxidase subunit GlcD	97.3438	0.158635	1.11623	0.187476	0.846158	0.397465	0.613365
BP1026B_I0469	D-lactate dehydrogenase, cytochrome c-dependent	66.0817	0.256188	1.19432	0.221857	1.15474	0.248196	0.453039
BP1026B_I0470	ATP:cob(I)alamin adenosyltransferase	49.1064	-0.203945	-1.15184	0.26884	-0.758612	0.448084	0.657546
BP1026B_I0471	flavohemoprotein	1561.31	0.0105469	1.00734	0.171907	0.0613524	0.951079	0.98198
BP1026B_I0472	phospho-2-dehydro-3-deoxyheptonate aldolase	86.3853	0.07365	1.05238	0.19946	0.369248	0.711943	0.853076
BP1026B_I0473	tldD protein	194.736	0.260154	1.19761	0.178697	1.45584	0.145438	0.318803
BP1026B_I0474	carbon-nitrogen family hydrolase	129.351	0.444284	1.36064	0.202925	2.1894	0.028568	0.0930687
BP1026B_I0475	hypothetical protein	46.2749	-0.194162	-1.14406	0.272477	-0.712582	0.476105	0.678657
BP1026B_I0476	bifunctional glutamine-synthetase adenylyltransferase/deadenyltransferase	54.0494	0.125564	1.09093	0.232781	0.539406	0.589607	0.766548
BP1026B_I0477	DNA repair protein RecN	33.4549	0.243139	1.18357	0.273417	0.889262	0.373862	0.593678
BP1026B_I0478	NAD(+)/NADH kinase family protein	48.7935	-0.0961225	-1.0689	0.236072	-0.407175	0.68388	0.833919
BP1026B_I0479	heat-inducible transcription repressor	383.343	0.112833	1.08135	0.143563	0.785948	0.431898	0.643172
BP1026B_I0480	ferrochelatase	108.546	0.247149	1.18686	0.200825	1.23067	0.218447	0.419611
BP1026B_I0481	heat shock protein 15	55.7495	0.288198	1.22111	0.232897	1.23745	0.21592	0.416954
BP1026B_I0482	heat shock protein GrpE	956.674	-0.668452	-1.58937	0.159259	-4.19727	2.70156e-05	0.000251375
BP1026B_I0483	hypothetical protein	18.0906	-0.267819	-1.20399	0.369619	-0.724581	0.468709	0.674871
BP1026B_I0484	molecular chaperone DnaK	4683.24	-0.0767581	-1.05465	0.141986	-0.540604	0.588781	0.765781
BP1026B_I0485	chaperone protein DnaJ	427.121	0.39724	1.31699	0.134596	2.95136	0.00316376	0.015629
BP1026B_I0486	chorismate binding protein	29.923	-0.479051	-1.39383	0.347361	-1.37912	0.167859	0.351724
BP1026B_I0487	3-methyl-2-oxobutanoate hydroxymethyltransferase	60.9071	0.0653954	1.04637	0.258706	0.252779	0.800439	0.907071
BP1026B_I0488	deoxynucleoside kinase family protein	29.8799	0.367375	1.29	0.28546	1.28696	0.198108	0.391462
BP1026B_I0489	2-amino-4-hydroxy-6- hydroxymethyldihydropteridine pyrophosphokinase	128.907	0.573297	1.48792	0.207262	2.76604	0.0056741	0.0254608
BP1026B_I0490	polyA polymerase	155.826	-0.216581	-1.16198	0.181391	-1.194	0.232478	0.434867
BP1026B_I0491	HAD family hydrolase	119.151	-0.266178	-1.20262	0.225624	-1.17974	0.238103	0.441587
BP1026B_I0492	DnaA regulatory inactivator Hda	27.4314	-0.206351	-1.15377	0.302242	-0.682735	0.494774	0.69455
BP1026B_I0493	hypothetical protein	29.636	0.456646	1.37235	0.275515	1.65743	0.097433	0.241318
BP1026B_I0494	tRNA delta(2)-isopentenylpyrophosphate transferase	16.7657	0.307618	1.23766	0.464998	0.661547	0.508262	0.704745
BP1026B_I0495	DNA mismatch repair protein	60.0866	-0.162739	-1.11941	0.22761	-0.714993	0.474614	0.677886
BP1026B_I0496	DedA protein	62.045	-0.490087	-1.40453	0.22061	-2.22151	0.0263166	0.0871448
BP1026B_I0497	small-conductance mechanosensitive channel	92.4223	0.301935	1.2328	0.190513	1.58485	0.113	0.269434
BP1026B_I0498	glutamine amidotransferase	28.5981	0.541838	1.45583	0.285687	1.89661	0.0578791	0.163725
BP1026B_I0499	mannose-1-phosphate guanylyltransferase/mannose-6-phosphate isomerase	103.691	0.0928218	1.06645	0.185596	0.500129	0.616984	0.784439
BP1026B_I0500	capsular polysaccharide biosynthesis/export periplasmic protein WcbA	149.237	0.196706	1.14608	0.181323	1.08484	0.277994	0.487716
BP1026B_I0501	capsular polysaccharide glycosyltransferase biosynthesis protein WcbB	273.081	0.189817	1.14062	0.172932	1.09764	0.272364	0.480788
BP1026B_I0502	capsular polysaccharide biosynthesis/export periplasmic protein WcbC	789.201	0.538185	1.45214	0.192758	2.79202	0.00523805	0.0238463
BP1026B_I0503	capsular polysaccharide export system inner membrane protein	938.944	0.903498	1.8706	0.199882	4.52015	6.17964e-06	6.67786e-05
BP1026B_I0504	capsule polysaccharide export inner-membrane protein	852.104	0.590285	1.50554	0.188773	3.12696	0.00176627	0.00954065
BP1026B_I0505	putative ATP-binding ABC transporter capsular polysaccharide export protein	529.446	1.06414	2.09092	0.198341	5.36519	8.08633e-08	1.2962e-06
BP1026B_I0506	Glycosyl transferase, group 1 family protein	1300.1	0.177461	1.13089	0.179468	0.988816	0.322753	0.540475
BP1026B_I0507	Capsular polysaccharide biosynthesis protein WcbF	664.526	0.410754	1.32938	0.142214	2.88829	0.00387344	0.018536
BP1026B_I0508	capsular polysaccharide biosynthesis protein	360.714	0.623652	1.54077	0.170933	3.64851	0.000263766	0.00188593
BP1026B_I0509	hypothetical protein	35.8785	0.697174	1.62133	0.298005	2.33947	0.0193112	0.0684073
BP1026B_I0510	Glyscosyl transferase, group 1 family protein	1049.74	0.514004	1.42801	0.176663	2.90952	0.00361982	0.0175313
BP1026B_I0511	capsular polysaccharide biosynthesis protein	526.63	0.479011	1.39379	0.17466	2.74253	0.00609684	0.027001
BP1026B_I0512	capsular polysaccharide biosynthesis protein WcbJ, NAD-dependent epimerase	311.161	0.540639	1.45462	0.169112	3.19693	0.00138898	0.00776512
BP1026B_I0513	GDP-mannose 4,6-dehydratase	775.084	0.205773	1.1533	0.159488	1.29021	0.196978	0.390507
BP1026B_I0514	D,D-heptose 7-phosphate kinase	599.928	0.630724	1.54834	0.190478	3.31127	0.000928726	0.00550348
BP1026B_I0515	phosphoheptose isomerase	308.904	0.322212	1.25025	0.165972	1.94137	0.0522137	0.151108
BP1026B_I0516	D-glycero-D-manno-heptose 1-phosphateguanosyltransferase	226.28	0.460497	1.37602	0.211582	2.17644	0.0295223	0.0957185
BP1026B_I0517	D-glycero-D-manno-heptose 1,7-bisphosphatephosphatase	147.098	0.810785	1.75417	0.179366	4.52028	6.17582e-06	6.67786e-05
BP1026B_I0518	capsular polysaccharide export protein	387.985	0.243489	1.18385	0.14869	1.63756	0.101514	0.248592
BP1026B_I0519	short chain dehydrogenase/reductase family oxidoreductase	27.1783	0.223375	1.16746	0.285931	0.78122	0.434673	0.645712
BP1026B_I0520	capsular polysaccharide biosynthesis protein WcbQ	321.811	0.137169	1.09974	0.15696	0.873909	0.382168	0.600376
BP1026B_I0521	capsular polysaccharide biosynthesis fatty acid synthase	241.598	-0.316367	-1.24519	0.14916	-2.12099	0.0339223	0.106825
BP1026B_I0522	UDP-3-O-[3-hydroxymyristoyl] N-acetylglucosamine deacetylase	51.9164	-0.021902	-1.0153	0.221299	-0.0989699	0.921162	0.96895
BP1026B_I0523	class-I aminotransferase	171.281	0.269338	1.20525	0.221019	1.21862	0.222989	0.424386
BP1026B_I0524	acetyltransferase	6.40543	-0.862332	-1.81798	0.629196	-1.37053	0.170521	0.35516
BP1026B_I0525	hypothetical protein	18.7731	0.464772	1.3801	0.344229	1.35018	0.176957	0.362999
BP1026B_I0526	hypothetical protein	62.329	0.119848	1.08662	0.238072	0.503413	0.614674	0.783695
BP1026B_I0527	PAP2 family protein	14.5395	-0.673138	-1.59454	0.441414	-1.52496	0.127269	0.291061
BP1026B_I0528	hypothetical protein	0.0524133	-0.513808	-1.42781	3.50205	-0.146716	0.883356	NA
BP1026B_I0529	hypothetical protein	11.6195	-0.167205	-1.12288	0.469073	-0.356459	0.721497	0.858997
BP1026B_I0530	AraC family transcriptional regulator	8.71706	0.223431	1.16751	0.467239	0.478194	0.632512	0.795459
BP1026B_I0531	undecaprenyl-phosphate galactosephosphotransferase	6.50007	0.637624	1.55576	0.554931	1.14901	0.25055	0.455805
BP1026B_I0532	polysaccharide biosynthesis/export protein	1.97588	-0.582883	-1.49784	0.941426	-0.61915	0.535818	0.727363
BP1026B_I0533	protein-tyrosine-phosphatase	0.07862	-0.780229	-1.7174	3.49422	-0.223291	0.823309	NA
BP1026B_I0534	Tyrosine-protein kinase Wzc	9.10977	0.618395	1.53517	0.471043	1.31282	0.189243	0.381577
BP1026B_I0535	O-antigen translocase	2.02538	0.290322	1.22291	0.961752	0.301868	0.762753	0.88486
BP1026B_I0536	capsule polysaccharide biosynthesis protein	1.84765	-0.430572	-1.34777	0.972328	-0.442826	0.657892	NA
BP1026B_I0537	serine O-acetyltransferase	3.32981	0.00900384	1.00626	0.721475	0.0124798	0.990043	0.996699
BP1026B_I0538	Glycosyltransferase	5.17491	0.588206	1.50338	0.64306	0.9147	0.360349	0.580533
BP1026B_I0539	hypothetical protein	2.49514	-0.375115	-1.29694	0.849233	-0.44171	0.658699	0.817258
BP1026B_I0540	3-deoxy-manno-octulosonate-8-phosphatase	2.13191	-1.04174	-2.05871	0.979029	-1.06406	0.287304	0.500066
BP1026B_I0541	2-dehydro-3-deoxyphosphooctonate aldolase	9.08672	-0.261179	-1.19846	0.477963	-0.546442	0.584762	0.762658
BP1026B_I0542	arabinose-5-phosphate isomerase	8.09926	-0.291706	-1.22409	0.494972	-0.589337	0.555635	0.741484
BP1026B_I0543	UTP-glucose-1-phosphate uridylyltransferase	14.0925	0.214637	1.16041	0.377918	0.567947	0.570071	0.752805
BP1026B_I0544	hypothetical protein	9.09584	1.09548	2.13685	0.455964	2.40257	0.0162804	0.0599782
BP1026B_I0545	regulator of flagellar biosynthesis FlhD	14.1548	0.265472	1.20203	0.406053	0.653786	0.513249	0.708301
BP1026B_I0547	hypothetical protein	757.936	0.349948	1.27451	0.147563	2.37151	0.0177154	0.0640917
BP1026B_I0548	OmpA family outer membrane protein	852.222	0.426394	1.34387	0.173539	2.45706	0.0140081	0.0531936
BP1026B_I0549	translocation protein TolB	2559.59	-0.136501	-1.09924	0.229232	-0.595473	0.551527	0.738445
BP1026B_I0550	TolA protein	74.4495	-0.105942	-1.0762	0.243625	-0.434857	0.663666	0.820373
BP1026B_I0551	tolR protein	17.7987	0.205596	1.15316	0.399479	0.514661	0.60679	0.778377
BP1026B_I0552	tolQ protein	90.1318	-0.231599	-1.17414	0.193667	-1.19586	0.231751	0.434104
BP1026B_I0553	thioesterase	26.582	-0.625606	-1.54286	0.307672	-2.03335	0.0420169	0.127696
BP1026B_I0554	short-chain dehydrogenase	18.9189	0.328495	1.2557	0.349719	0.939313	0.34757	0.565818
BP1026B_I0555	serine hydroxymethyltransferase	545.266	-0.482377	-1.39704	0.136438	-3.53551	0.000406994	0.00276451
BP1026B_I0556	transcriptional regulator NrdR	29.6953	-0.306403	-1.23662	0.323545	-0.947017	0.34363	0.561421
BP1026B_I0557	hypothetical protein	3.19535	-0.632401	-1.55014	0.822338	-0.769028	0.441877	0.651737
BP1026B_I0558	hypothetical protein	3.77214	-0.482927	-1.39758	0.692977	-0.696888	0.485873	0.686846
BP1026B_I0559	hypothetical protein	8.02666	-0.848468	-1.80059	0.514584	-1.64884	0.0991796	0.244086
BP1026B_I0560	hypothetical protein	3.93075	0.598761	1.51442	0.702185	0.852711	0.39382	0.611084
BP1026B_I0561	fimbrial protein pilin	10.6324	0.540682	1.45466	0.442179	1.22277	0.221417	0.422403
BP1026B_I0562	hypothetical protein	25.5089	-0.0882336	-1.06307	0.300895	-0.293237	0.769341	0.888049
BP1026B_I0563	hypothetical protein	45.3178	-0.497403	-1.41167	0.240612	-2.06724	0.038712	0.119185
BP1026B_I0564	transmembrane protein	390.538	-0.593808	-1.50922	0.189948	-3.12616	0.00177105	0.00955698
BP1026B_I0565	antioxidant protein LsfA	3741.7	-0.400843	-1.32028	0.226313	-1.77119	0.0765294	0.202365
BP1026B_I0566	ISBma2, transposase	104.632	0.71069	1.63659	0.237056	2.99799	0.00271771	0.0136995
BP1026B_I0567	glutaryl-CoA dehydrogenase	1300.18	-0.286425	-1.21961	0.214734	-1.33386	0.182249	0.37036
BP1026B_I0568	IclR family transcriptional regulator	138.051	-0.455585	-1.37134	0.249264	-1.82772	0.0675911	0.184754
BP1026B_I0569	hypothetical protein	24.0622	0.077694	1.05533	0.361733	0.214783	0.829937	0.924385
BP1026B_I0570	hypothetical protein	6.84627	-0.946675	-1.92743	0.611793	-1.54738	0.121772	0.282903
BP1026B_I0571	EAL domain-containing protein	50.3136	-0.201785	-1.15012	0.241578	-0.835278	0.403561	0.619128
BP1026B_I0572	metallo-beta-lactamase family protein	112.807	0.211264	1.1577	0.306292	0.689747	0.490353	0.690663
BP1026B_I0573	FAD-dependent oxidoreductase	58.1594	1.33027	2.51449	0.252945	5.25912	1.44748e-07	2.20958e-06
BP1026B_I0574	hypothetical protein	3.62532	1.19782	2.29392	0.71828	1.66762	0.0953917	0.237888
BP1026B_I0575	4-hydroxybenzoate transporter	13.4951	0.386184	1.30693	0.426433	0.905615	0.36514	0.584439
BP1026B_I0576	fumarylacetoacetase	16.7037	0.644228	1.5629	0.365941	1.76047	0.0783284	0.20652
BP1026B_I0577	homogentisate 1,2-dioxygenase	38.6866	0.616235	1.53287	0.318399	1.93542	0.0529393	0.152611
BP1026B_I0578	major facilitator superfamily transporter	8.20095	0.263869	1.20069	0.471617	0.559498	0.575822	0.757526
BP1026B_I0579	major facilitator superfamily transporter	5.75463	0.453677	1.36953	0.62651	0.724134	0.468984	0.674963
BP1026B_I0580	nitroreductase family protein	11.1338	0.413058	1.33151	0.53813	0.76758	0.442736	0.652163
BP1026B_I0581	D-lactate dehydrogenase	154.605	-1.35125	-2.55133	0.304312	-4.44033	8.98197e-06	9.33232e-05
BP1026B_I0582	LysR family transcriptional regulator	2178.97	-1.01486	-2.02071	0.12324	-8.23479	1.7987e-16	1.13653e-14
BP1026B_I0583	alanine--glyoxylate aminotransferase	126.458	-0.0268731	-1.0188	0.193988	-0.13853	0.889822	0.954648
BP1026B_I0584	AraC family transcriptional regulator	36.036	0.691571	1.61504	0.259201	2.66809	0.00762829	0.0324098
BP1026B_I0585	membrane protein	21.5521	1.21386	2.31957	0.339338	3.57713	0.000347385	0.00240782
BP1026B_I0586	major facilitator superfamily transporter	6.59059	0.714821	1.64128	0.561803	1.27237	0.203242	0.398563
BP1026B_I0587	xanthine dehydrogenase subunit A	10.4672	-0.449584	-1.36565	0.472516	-0.951468	0.341367	0.558972
BP1026B_I0588	xanthine dehydrogenase, subunit B	8.97887	0.0533038	1.03764	0.45159	0.118036	0.906039	0.963067
BP1026B_I0589	solute-binding periplasmic protein	6.87706	0.373096	1.29513	0.529825	0.704186	0.481317	0.682999
BP1026B_I0590	hypothetical protein	23.7711	-0.48263	-1.39729	0.303674	-1.5893	0.111992	0.2675
BP1026B_I0591	TonB-dependent siderophore receptor family protein	28.499	0.540737	1.45472	0.328701	1.64507	0.0999544	0.245548
BP1026B_I0592	iron chelate uptake ABC transporter, ATP-binding component	4.18867	-0.220516	-1.16515	0.669774	-0.329239	0.741975	0.872326
BP1026B_I0593	periplasmic binding protein	2.17362	1.0091	2.01265	1.05367	0.957694	0.338217	0.555057
BP1026B_I0594	FecCD-family membrane transporter protein	2.41507	-0.721002	-1.64833	0.9106	-0.791788	0.428485	0.639491
BP1026B_I0595	LysR family regulatory protein	9.35078	-0.30383	-1.23442	0.505433	-0.601127	0.547755	0.736576
BP1026B_I0596	DSBA-like thioredoxin domain-containing protein	31.5457	-1.05654	-2.07994	0.279308	-3.78271	0.000155128	0.00117897
BP1026B_I0597	hypothetical protein	27.5198	0.0141777	1.00988	0.298903	0.0474326	0.962168	0.984928
BP1026B_I0598	phospholipid-binding domain-containing protein	9.5433	-0.0125729	-1.00875	0.501709	-0.0250601	0.980007	0.992981
BP1026B_I0599	D-(-)-3-hydroxybutyrate-oligomer hydrolase	51.2585	0.053208	1.03757	0.276741	0.192266	0.847534	0.932337
BP1026B_I0600	hypothetical protein	19.2252	-2.36652	-5.15697	0.470351	-5.0314	4.86921e-07	6.73264e-06
BP1026B_I0601	hypothetical protein	59.5111	-3.32608	-10.0288	0.358275	-9.28359	1.63863e-20	1.68006e-18
BP1026B_I0602	serine-type carboxypeptidase family protein	399.904	-2.63624	-6.21708	0.21845	-12.0679	1.56007e-33	7.70675e-31
BP1026B_I0603	permease	12.0267	-2.0682	-4.19362	0.515288	-4.01367	5.97821e-05	0.0005132
BP1026B_I0604	EmrB/QacA family drug resistance transporter	12.8067	-0.669579	-1.59061	0.411336	-1.62782	0.103564	0.251797
BP1026B_I0605	glycerophosphoryl diester phosphodiesterase family protein	29.9823	-0.0896672	-1.06412	0.313899	-0.285657	0.775141	0.891642
BP1026B_I0606	amino acid transporter LysE	29.8751	-0.0938598	-1.06722	0.275508	-0.340679	0.733345	0.866304
BP1026B_I0607	acetyltransferase	2.4834	0.428267	1.34562	0.849972	0.50386	0.61436	0.783669
BP1026B_I0608	DNA-binding protein	3.80222	0.256257	1.19438	0.678117	0.377895	0.705509	0.849169
BP1026B_I0609	metallo-beta-lactamase family protein	48.9067	-0.0245329	-1.01715	0.244268	-0.100434	0.92	0.968153
BP1026B_I0610	transcriptional regulator	31.1424	-0.995037	-1.99313	0.301659	-3.29855	0.000971852	0.00569692
BP1026B_I0611	lipoprotein	39.6857	-0.774809	-1.71096	0.280796	-2.75934	0.00579189	0.0258825
BP1026B_I0612	lipoprotein	36.4771	-0.690018	-1.6133	0.284304	-2.42704	0.0152225	0.0567347
BP1026B_I0613	OmpW family outer membrane protein	14.968	-1.38234	-2.60692	0.434423	-3.18203	0.00146249	0.00810107
BP1026B_I0614	activator protein	100.383	-0.327102	-1.25449	0.311692	-1.04944	0.293977	0.507294
BP1026B_I0615	hypothetical protein	12.0935	0.0882519	1.06308	0.464472	0.190005	0.849305	0.933103
BP1026B_I0616	zinc-binding alcohol dehydrogenase	23.9064	-0.148112	-1.10812	0.305865	-0.48424	0.628216	0.792599
BP1026B_I0617	transcriptional regulator family protein	323.7	0.00208372	1.00145	0.240025	0.00868126	0.993073	0.996699
BP1026B_I0618	hypothetical protein	22.0929	-0.0576186	-1.04075	0.31818	-0.181088	0.856299	0.935866
BP1026B_I0619	hypothetical protein	21.1136	0.276761	1.21147	0.344537	0.803283	0.421811	0.635223
BP1026B_I0620	hypothetical protein	10.4377	-0.985327	-1.97976	0.467067	-2.10961	0.0348923	0.109157
BP1026B_I0621	co-chaperonin GroES	3498.46	-0.0182986	-1.01276	0.262261	-0.0697724	0.944375	0.979094
BP1026B_I0622	chaperonin GroEL	11437.8	0.511836	1.42586	0.197611	2.59011	0.00959446	0.0390534
BP1026B_I0623	hydroxymethylpyrimidine kinase	88.0221	-0.381089	-1.30232	0.220202	-1.73063	0.0835173	0.215742
BP1026B_I0624	rubredoxin	1215.14	-1.13802	-2.20079	0.203923	-5.58063	2.39654e-08	4.1474e-07
BP1026B_I0625	hypothetical protein	35.1555	-0.547983	-1.46204	0.350293	-1.56436	0.117734	0.276954
BP1026B_I0626	hypothetical protein	242.683	-0.327525	-1.25486	0.174704	-1.87474	0.0608285	0.169687
BP1026B_I0627	Holliday junction resolvase-like protein	54.274	-0.0153793	-1.01072	0.249645	-0.0616047	0.950878	0.981959
BP1026B_I0628	bifunctional pyrimidine regulatory protein PyrR/uracil phosphoribosyltransferase	16.9452	-0.448021	-1.36417	0.401809	-1.11501	0.264847	0.472017
BP1026B_I0629	aspartate carbamoyltransferase catalytic subunit	198.215	0.197985	1.14709	0.150965	1.31146	0.189702	0.382076
BP1026B_I0630	dihydroorotase	64.8969	0.401553	1.32093	0.27041	1.48498	0.13755	0.307339
BP1026B_I0631	acyltransferase family protein	38.6453	-0.460377	-1.3759	0.267237	-1.72273	0.0849381	0.218126
BP1026B_I0632	diadenosine tetraphosphatase	63.2161	0.00174014	1.00121	0.222644	0.0078158	0.993764	0.996699
BP1026B_I0633	dTDP-glucose 4,6-dehydratase	334.663	-0.0208739	-1.01457	0.196953	-0.105985	0.915595	0.967025
BP1026B_I0634	glucose-1-phosphate thymidylyltransferase	297.26	0.292486	1.22475	0.175063	1.67074	0.0947721	0.236535
BP1026B_I0635	dTDP-4-dehydrorhamnose 3,5-epimerase	157.292	0.330717	1.25764	0.192283	1.71995	0.0854416	0.219005
BP1026B_I0636	dTDP-4-dehydrorhamnose reductase	301.023	0.153571	1.11232	0.183373	0.837483	0.402321	0.618036
BP1026B_I0637	ABC-2 type transport system integral membrane protein	280.52	0.36445	1.28739	0.208066	1.75161	0.0798417	0.208888
BP1026B_I0638	polysaccharide ABC transporter, ATP-binding protein	243.405	0.425687	1.34321	0.188437	2.25905	0.0238804	0.0808989
BP1026B_I0639	O-antigen acetylase WbiA	703.443	0.578426	1.49322	0.227551	2.54197	0.011023	0.0436583
BP1026B_I0640	NAD-dependent epimerase/dehydratase	476.433	0.29216	1.22447	0.163367	1.78837	0.073717	0.196651
BP1026B_I0641	glycosyltransferase	617.106	-0.258396	-1.19615	0.142559	-1.81256	0.0699003	0.18969
BP1026B_I0642	O-antigen methyl transferase	646.83	0.180146	1.133	0.149224	1.20722	0.227348	0.429064
BP1026B_I0643	glycosyl transferase family protein	576.385	0.650343	1.56954	0.179509	3.6229	0.00029132	0.00205971
BP1026B_I0644	glycosyl transferase WbiF	247.969	0.135631	1.09857	0.18417	0.736441	0.461462	0.66869
BP1026B_I0645	UDP-glucose 4-epimerase	191.29	-0.0312858	-1.02192	0.207978	-0.150428	0.880427	0.950417
BP1026B_I0646	glycoside hydrolase family protein	308.826	-0.251634	-1.19055	0.157322	-1.59948	0.109714	0.262984
BP1026B_I0647	polysaccharide biosynthesis protein	273.807	0.110312	1.07946	0.167175	0.659862	0.509342	0.705428
BP1026B_I0648	glycosyl transferase family protein	123.259	0.178169	1.13145	0.180481	0.987188	0.323551	0.540802
BP1026B_I0649	UDP-glucose 4-epimerase	52.4755	-0.542449	-1.45644	0.234503	-2.31319	0.0207125	0.0724387
BP1026B_I0650	glycoside hydrolase family protein	25.6249	-0.925594	-1.89947	0.315227	-2.93628	0.00332178	0.0162325
BP1026B_I0651	glycosyl transferase family protein	23.5453	-0.104229	-1.07492	0.311858	-0.334221	0.738213	0.869596
BP1026B_I0652	hypothetical protein	17.5335	-0.492646	-1.40702	0.362226	-1.36005	0.173813	0.358989
BP1026B_I0653	phosphoglucomutase/phosphomannomutase family protein	186.419	-0.397728	-1.31743	0.183864	-2.16316	0.0305286	0.0979294
BP1026B_I0654	lipopolysaccharide heptosyltransferase I	37.3802	-1.11683	-2.1687	0.29762	-3.75254	0.000175054	0.00131387
BP1026B_I0655	hypothetical protein	26.982	-0.608337	-1.5245	0.310927	-1.95653	0.050403	0.146845
BP1026B_I0656	3-deoxy-D-manno-octulosonic-acid transferase	9.81778	-0.091792	-1.06569	0.476146	-0.192781	0.84713	0.932337
BP1026B_I0657	urease accessory protein UreG	10.3667	0.0946769	1.06783	0.459962	0.205836	0.836919	0.927859
BP1026B_I0658	urease accessory protein	1.73486	-1.64819	-3.1344	1.16557	-1.41407	0.157342	NA
BP1026B_I0659	urease accessory protein UreE	0.973899	-1.41583	-2.66813	1.45756	-0.971372	0.331363	NA
BP1026B_I0660	urease subunit alpha	6.62762	0.026113	1.01826	0.54808	0.0476445	0.962	0.984928
BP1026B_I0661	urease, beta/gamma subunit	0.652926	-1.72516	-3.30617	1.71115	-1.00819	0.313365	NA
BP1026B_I0662	urease subunit gamma	4.05331	0.520618	1.43457	0.680899	0.764603	0.444508	0.653886
BP1026B_I0663	UreD-family accessory protein	2.53159	-0.580919	-1.4958	0.844528	-0.687862	0.49154	0.691797
BP1026B_I0664	branched-chain amino acid ABC transporter ATP-binding protein	2.15337	0.495604	1.40991	0.934785	0.530179	0.595988	0.770727
BP1026B_I0665	branched-chain amino acid ABC transporter ATP-binding protein	0.209281	-0.323079	-1.251	2.37055	-0.136288	0.891593	NA
BP1026B_I0666	branched-chain amino acid transport system, permease	0.910281	-1.26539	-2.40392	1.48043	-0.854747	0.392691	NA
BP1026B_I0667	branched-chain amino acid ABC transporter permease	1.67987	-0.146714	-1.10705	1.10003	-0.133372	0.893899	NA
BP1026B_I0668	branched-chain amino acid ABC transporter substrate-binding protein	20.6217	1.44738	2.72713	0.33817	4.28004	1.86856e-05	0.000178764
BP1026B_I0669	omega amino acid--pyruvate transaminase	110.554	1.2486	2.3761	0.218601	5.71177	1.1181e-08	2.08074e-07
BP1026B_I0670	Rhodanese-related sulfurtransferase	25.5749	0.298592	1.22994	0.326687	0.913999	0.360717	0.58061
BP1026B_I0671	protein-L-isoaspartate(D-aspartate) O-methyltransferase	341.142	0.352577	1.27684	0.153357	2.29905	0.021502	0.0746118
BP1026B_I0672	hypothetical protein	121.886	1.46423	2.75916	0.22463	6.5184	7.10593e-11	1.93068e-09
BP1026B_I0673	coproporphyrinogen III oxidase	472.606	0.507513	1.4216	0.139876	3.6283	0.000285291	0.00202385
BP1026B_I0674	proteinase inhibitor	2.21926	-0.810059	-1.75328	0.910491	-0.889695	0.37363	0.593669
BP1026B_I0675	hypothetical protein	427.489	-0.494616	-1.40895	0.329159	-1.50267	0.132924	0.300587
BP1026B_I0676	undecaprenyl pyrophosphate phosphatase	201.515	-0.579965	-1.49481	0.165765	-3.49871	0.000467511	0.00310569
BP1026B_I0677	tRNA (guanine-N(7)-)-methyltransferase	143.421	0.280545	1.21465	0.17609	1.59319	0.111117	0.265762
BP1026B_I0679	Sir2 family transcriptional regulator	6.48189	0.0621798	1.04404	0.560547	0.110927	0.911674	0.965323
BP1026B_I0680	methyl transferase	16.2904	0.28648	1.21966	0.364239	0.786516	0.431565	0.642852
BP1026B_I0681	hypothetical protein	148.126	0.0932787	1.06679	0.169504	0.550304	0.582111	0.761297
BP1026B_I0682	hypothetical protein	33.2916	0.33887	1.26477	0.310768	1.09043	0.275524	0.484231
BP1026B_I0683	Integral membrane protein possibly involved inchromosome condensation	27.7926	0.461185	1.37667	0.322125	1.4317	0.15223	0.328206
BP1026B_I0684	hypothetical protein	74.6017	0.267798	1.20397	0.234245	1.14324	0.252938	0.458461
BP1026B_I0685	hypothetical protein	9.92941	0.0174091	1.01214	0.460907	0.0377713	0.96987	0.988053
BP1026B_I0686	serine/threonine dehydratase	27.5323	-0.195333	-1.14499	0.312973	-0.624121	0.532548	0.724785
BP1026B_I0687	hypothetical protein	3.91052	-0.417605	-1.33571	0.751521	-0.55568	0.57843	0.758759
BP1026B_I0688	LysE family protein	24.3204	0.647522	1.56648	0.298067	2.17241	0.029825	0.0962406
BP1026B_I0689	3-octaprenyl-4-hydroxybenzoate carboxy-lyase	44.8456	0.281402	1.21538	0.247205	1.13833	0.254981	0.460781
BP1026B_I0690	transglycosylase	320.369	-1.54497	-2.91798	0.217405	-7.10641	1.191e-12	4.40265e-11
BP1026B_I0691	aminotransferase	37.3789	0.199946	1.14866	0.271113	0.737501	0.460817	0.66869
BP1026B_I0692	Transcription termination protein NusB	29.1106	-0.372423	-1.29453	0.313228	-1.18898	0.234446	0.437342
BP1026B_I0693	6,7-dimethyl-8-ribityllumazine synthase	258.965	-0.654195	-1.57374	0.200228	-3.26725	0.00108598	0.00625131
BP1026B_I0694	bifunctional 3,4-dihydroxy-2-butanone 4-phosphate synthase/GTP cyclohydrolase II-like protein	157.13	-0.367653	-1.29025	0.190785	-1.92706	0.0539727	0.154947
BP1026B_I0695	riboflavin synthase subunit alpha	38.5118	0.179157	1.13222	0.2626	0.682245	0.495084	0.694601
BP1026B_I0696	riboflavin biosynthesis protein RibD	58.2546	0.189673	1.14051	0.258056	0.735007	0.462335	0.669598
BP1026B_I0697	glutamate-1-semialdehyde aminotransferase	214.818	-0.0659971	-1.04681	0.171352	-0.385156	0.700122	0.84506
BP1026B_I0698	hypothetical protein	9.6735	0.137547	1.10003	0.462873	0.297159	0.766345	0.886502
BP1026B_I0699	hypothetical protein	80.9414	0.170233	1.12524	0.279507	0.609049	0.542492	0.733104
BP1026B_I0700	major facilitator superfamily transporter	8.71277	-0.298407	-1.22979	0.476583	-0.626139	0.531224	0.724152
BP1026B_I0701	hypothetical protein	2.42896	0.508758	1.42282	0.971688	0.523581	0.60057	0.774809
BP1026B_I0702	D-cysteine desulfhydrase	5.90438	0.328311	1.25554	0.570717	0.57526	0.565116	0.749283
BP1026B_I0703	Cystine ABC transporter, ATP-binding protein	6.56104	0.427653	1.34504	0.603007	0.7092	0.4782	0.680236
BP1026B_I0704	His/Glu/Gln/Arg/opine ABC transporter permease	6.36558	0.0143704	1.01001	0.545084	0.0263636	0.978967	0.992648
BP1026B_I0705	ABC transporter substrate-binding protein	11.9401	0.370254	1.29258	0.399849	0.925986	0.354453	0.573927
BP1026B_I0706	hypothetical protein	19.0648	2.39259	5.25101	0.405441	5.90122	3.60824e-09	7.28891e-08
BP1026B_I0707	bifunctional glucokinase/RpiR family transcriptional regulator	46.9252	0.926906	1.90119	0.250779	3.69611	0.000218926	0.00160113
BP1026B_I0708	6-phosphogluconolactonase	9.53851	1.31489	2.48784	0.463414	2.83741	0.00454816	0.0211237
BP1026B_I0709	glucose-6-phosphate 1-dehydrogenase	335.536	0.0465126	1.03277	0.158067	0.294258	0.768561	0.887753
BP1026B_I0710	maltose ABC transporter, periplasmic maltose-binding protein	603.701	1.19643	2.29172	0.149875	7.98284	1.43003e-15	7.77079e-14
BP1026B_I0711	ABC transporter permease	468.388	1.74562	3.35339	0.213171	8.18883	2.63778e-16	1.62883e-14
BP1026B_I0712	ABC transporter permease	90.4523	1.0516	2.07282	0.195116	5.38959	7.06197e-08	1.14551e-06
BP1026B_I0713	ABC transporter ATP-binding protein	141.304	1.17603	2.25953	0.171908	6.84103	7.86282e-12	2.4841e-10
BP1026B_I0714	hypothetical protein	14.8593	0.513302	1.42731	0.377171	1.36092	0.173538	0.358693
BP1026B_I0715	Smr domain-containing protein	33.5236	0.549783	1.46387	0.294717	1.86546	0.0621169	0.172511
BP1026B_I0716	thioredoxin-disulfide reductase	373.877	-0.153835	-1.11252	0.179452	-0.857247	0.391308	0.608751
BP1026B_I0717	cell division ftsk transmembrane protein	484.164	-0.289024	-1.22181	0.13014	-2.22087	0.0263596	0.0871809
BP1026B_I0718	outer-membrane lipoprotein carrier protein	228.998	0.214554	1.16035	0.185296	1.1579	0.246905	0.451896
BP1026B_I0719	recombination factor protein RarA	23.8298	-0.258625	-1.19634	0.313888	-0.823938	0.409975	0.625436
BP1026B_I0720	hypothetical protein	19.0422	-0.567515	-1.48197	0.330777	-1.7157	0.0862168	0.220404
BP1026B_I0721	seryl-tRNA synthetase	310.501	-0.440239	-1.35683	0.160732	-2.73897	0.00616321	0.0272403
BP1026B_I0723	hypothetical protein	5128.98	0.665219	1.58581	0.314785	2.11325	0.0345797	0.108366
BP1026B_I0725	acetyltransferase	87.1735	-0.0766717	-1.05458	0.21574	-0.35539	0.722297	0.859042
BP1026B_I0726	septum formation inhibitor	326.109	0.166301	1.12218	0.152132	1.09313	0.274335	0.482908
BP1026B_I0727	septum site-determining protein MinD	476.365	-0.144561	-1.10539	0.189516	-0.762789	0.445589	0.655122
BP1026B_I0728	cell division topological specificity factor MinE	38.6404	0.57726	1.49201	0.273707	2.10905	0.0349406	0.109245
BP1026B_I0729	hypothetical protein	15.4061	0.470163	1.38527	0.384147	1.22391	0.220985	0.421937
BP1026B_I0730	hypothetical protein	0.397697	-0.739118	-1.66916	1.90161	-0.38868	0.697513	NA
BP1026B_I0731	voltage gated chloride channel family protein	37.752	-0.610164	-1.52643	0.258949	-2.35631	0.0184577	0.0658562
BP1026B_I0732	lipopolysaccharide heptosyltransferase I	33.1299	-0.151123	-1.11043	0.298986	-0.505451	0.613242	0.782427
BP1026B_I0733	hypothetical protein	7.96824	-0.516236	-1.43022	0.57177	-0.902873	0.366593	0.585902
BP1026B_I0734	metabolite:proton symporter family protein	18.6803	0.34484	1.27001	0.341392	1.0101	0.312448	0.529913
BP1026B_I0735	TonB domain-containing protein	8.00908	-0.515849	-1.42984	0.502211	-1.02716	0.304347	0.519906
BP1026B_I0736	hypothetical protein	7.48249	0.617061	1.53375	0.503611	1.22527	0.220472	0.421582
BP1026B_I0737	integrase	52.559	0.438176	1.35489	0.253506	1.72846	0.083905	0.216496
BP1026B_I0738	Integrase	40.184	-0.789602	-1.7286	0.256383	-3.07978	0.00207157	0.0108657
BP1026B_I0740	coproporphyrinogen III oxidase	56.9218	0.365212	1.28807	0.242904	1.50353	0.132703	0.30049
BP1026B_I0741	deoxyribonucleotide triphosphate pyrophosphatase	2.51886	-0.695381	-1.61931	1.02091	-0.681136	0.495785	0.694892
BP1026B_I0742	ribonuclease PH	28.4126	-1.14625	-2.21338	0.296686	-3.86351	0.000111769	0.000873893
BP1026B_I0743	hypothetical protein	69.3882	-1.22963	-2.34506	0.256863	-4.78709	1.69216e-06	2.0525e-05
BP1026B_I0744	guanylate kinase	160.733	-0.877596	-1.83731	0.170924	-5.13442	2.8301e-07	4.04705e-06
BP1026B_I0745	DNA-directed RNA polymerase subunit omega	946.968	-0.710317	-1.63616	0.206541	-3.43911	0.000583623	0.00372498
BP1026B_I0746	guanosine-3',5'-bis(diphosphate) 3'-pyrophosphohydrolase	846.731	0.0630016	1.04464	0.181126	0.347833	0.727966	0.863139
BP1026B_I0749	transcription elongation factor GreB	600.599	0.307813	1.23783	0.153827	2.00103	0.0453891	0.135519
BP1026B_I0750	outer membrane protein	3800.49	0.410033	1.32872	0.172149	2.38185	0.017226	0.0626548
BP1026B_I0751	hypothetical protein	194.288	-0.772208	-1.70788	0.171618	-4.49957	6.80918e-06	7.28368e-05
BP1026B_I0752	cold shock transcription regulator protein	3058.18	0.59319	1.50858	0.214525	2.76514	0.00568987	0.0255105
BP1026B_I0753	DNA polymerase/helicase	88.6694	-0.36184	-1.28506	0.20045	-1.80513	0.0710539	0.191712
BP1026B_I0754	chorismate mutase	44.5589	0.586763	1.50187	0.299062	1.96202	0.0497607	0.145768
BP1026B_I0755	hypothetical protein	406.074	-0.957025	-1.9413	0.208896	-4.58135	4.61982e-06	5.14429e-05
BP1026B_I0756	hypothetical protein	12.3583	-0.03568	-1.02504	0.413442	-0.0863	0.931228	0.973695
BP1026B_I0757	TonB-dependent receptor	43.322	-0.737853	-1.66769	0.250405	-2.94665	0.00321242	0.0157975
BP1026B_I0758	lipoprotein	8.11572	-1.36475	-2.57531	0.545489	-2.50188	0.0123537	0.0480185
BP1026B_I0759	hypothetical protein	4.79035	-0.588028	-1.50319	0.632365	-0.929887	0.352429	0.572068
BP1026B_I0760	hypothetical protein	73.5768	-1.05246	-2.07407	0.26408	-3.9854	6.73658e-05	0.000567544
BP1026B_I0761	hypothetical protein	1.67908	-1.1947	-2.28898	1.06884	-1.11776	0.263669	NA
BP1026B_I0762	hypothetical protein	1.10318	-1.72979	-3.31679	1.40384	-1.23218	0.217881	NA
BP1026B_I0763	hypothetical protein	5.43634	-1.88033	-3.6816	0.722728	-2.60172	0.00927588	0.0380129
BP1026B_I0765	fructose-1,6-bisphosphatase	135.254	-0.648121	-1.56713	0.177124	-3.65913	0.000253071	0.00181727
BP1026B_I0766	transcriptional activator protein	15.9762	-1.32266	-2.50126	0.400239	-3.30466	0.000950905	0.00559828
BP1026B_I0767	5- methyltetrahydropteroyltriglutamate/homocysteine S-methyltransferase	78.5955	4.18373	18.173	0.348286	12.0123	3.06073e-33	1.386e-30
BP1026B_I0768	aminopeptidase N	120.713	0.530092	1.44402	0.20223	2.62123	0.00876127	0.0362319
BP1026B_I0769	lipoprotein	107.911	-0.391946	-1.31216	0.196872	-1.99087	0.0464957	0.137914
BP1026B_I0770	hypothetical protein	98.9903	0.867704	1.82476	0.187072	4.63834	3.51215e-06	4.00106e-05
BP1026B_I0771	guanine deaminase	9.62447	0.106829	1.07686	0.457789	0.23336	0.815482	0.914997
BP1026B_I0772	xanthine/uracil permease family protein	29.3387	0.513111	1.42712	0.294245	1.74382	0.0811902	0.211195
BP1026B_I0773	adenosine deaminase	44.2645	0.625598	1.54285	0.253363	2.46917	0.0135425	0.0516607
BP1026B_I0774	xanthine dehydrogenase accessory factor	15.8294	-0.0992002	-1.07118	0.413644	-0.23982	0.81047	0.912198
BP1026B_I0775	DsbB family disulfide bond formation protein	22.6892	-0.078677	-1.05605	0.318484	-0.247036	0.80488	0.909325
BP1026B_I0776	amidase	4.90342	-0.819174	-1.7644	0.627032	-1.30643	0.191406	0.383928
BP1026B_I0777	glutamine amidotransferase	245.829	-0.580094	-1.49495	0.173077	-3.35166	0.000803289	0.0048881
BP1026B_I0778	citrate-proton symporter	42.9728	0.0145463	1.01013	0.244451	0.0595061	0.952549	0.982418
BP1026B_I0779	hypothetical protein	17.1454	-0.542195	-1.45619	0.385342	-1.40705	0.159413	0.338909
BP1026B_I0780	oxygenase	61.2233	0.204724	1.15247	0.213855	0.957301	0.338415	0.555071
BP1026B_I0781	NAD-dependent formate dehydrogenase subunit delta	3.72913	0.319326	1.24775	0.689507	0.463122	0.643277	0.80476
BP1026B_I0782	NAD-dependent formate dehydrogenase subunit alpha	74.9194	0.136388	1.09915	0.208975	0.652655	0.513979	0.708373
BP1026B_I0783	NAD-dependent formate dehydrogenase subunit beta	6.4514	0.983536	1.97731	0.585514	1.67978	0.0929996	0.232783
BP1026B_I0784	NAD-dependent formate dehydrogenase gamma subunit	17.4044	0.291292	1.22374	0.364103	0.800027	0.423695	0.636187
BP1026B_I0785	regulatory protein	17.1508	-1.22022	-2.32982	0.367426	-3.32099	0.000896972	0.0053621
BP1026B_I0786	hypothetical protein	193.113	-0.496782	-1.41106	0.200993	-2.47164	0.0134494	0.0513592
BP1026B_I0787	hypothetical protein	17.9441	1.19193	2.28458	0.340584	3.49966	0.000465854	0.00310066
BP1026B_I0788	hypothetical protein	9.66333	0.659374	1.5794	0.464805	1.4186	0.156015	0.334036
BP1026B_I0789	phosphoglycolate phosphatase	727.447	-0.844808	-1.79603	0.229817	-3.676	0.000236915	0.00171424
BP1026B_I0790	3-demethylubiquinone-9 3-methyltransferase	121.827	-0.297217	-1.22877	0.19327	-1.53784	0.124089	0.286326
BP1026B_I0791	outer membrane protein a	11817.6	-0.280847	-1.21491	0.198383	-1.41568	0.156868	0.335203
BP1026B_I0792	DNA gyrase subunit A	2178.65	-1.02155	-2.0301	0.118464	-8.62329	6.5055e-18	4.84259e-16
BP1026B_I0793	hypothetical protein	932.266	-0.597082	-1.51265	0.17091	-3.49354	0.000476654	0.00314337
BP1026B_I0794	phosphoserine aminotransferase	337.509	-0.599124	-1.5148	0.15473	-3.87205	0.000107922	0.000848698
BP1026B_I0795	chorismate mutase/prephenate dehydratase	134.401	0.0725081	1.05154	0.173824	0.417135	0.67658	0.828728
BP1026B_I0796	bifunctional prephenate dehydrogenase/3-phosphoshikimate 1-carboxyvinyltransferase	70.0197	-0.0131956	-1.00919	0.209206	-0.0630746	0.949707	0.981683
BP1026B_I0797	cytidylate kinase	1576.75	-2.06406	-4.18162	0.187364	-11.0163	3.18894e-28	1.01933e-25
BP1026B_I0798	integration host factor subunit beta	137.376	-0.778408	-1.71524	0.252359	-3.08452	0.00203879	0.0107457
BP1026B_I0799	hypothetical protein	69.9516	-0.0848687	-1.06059	0.247962	-0.342265	0.732152	0.865835
BP1026B_I0800	hypothetical protein	196.999	0.237649	1.17907	0.152095	1.56251	0.118169	0.277617
BP1026B_I0801	UDP-glucose 6-dehydrogenase	90.9273	0.420166	1.33808	0.192262	2.18538	0.0288607	0.0937973
BP1026B_I0802	bifunctional ADP-heptose synthase	19.4352	-0.75291	-1.68519	0.347012	-2.16969	0.0300301	0.0966154
BP1026B_I0803	ADP-L-glycero-D-manno-heptose-6-epimerase	96.5271	0.367013	1.28968	0.185698	1.97639	0.0481104	0.141774
BP1026B_I0804	competence protein ComE	6.67998	0.150094	1.10964	0.541836	0.27701	0.781773	0.896613
BP1026B_I0805	hypothetical protein	4.2916	-1.43815	-2.70972	0.70141	-2.05037	0.0403288	0.123463
BP1026B_I0806	cysteine synthase B	147.52	-0.0593523	-1.042	0.190271	-0.311935	0.75509	0.87948
BP1026B_I0807	murein transglycosylase domain-containing protein	99.986	0.261812	1.19898	0.195534	1.33896	0.180582	0.368111
BP1026B_I0808	histone deacetylase family protein	447.346	0.0211147	1.01474	0.153335	0.137703	0.890475	0.954933
BP1026B_I0809	alpha/beta fold family hydrolase	32.9948	0.925137	1.89886	0.299218	3.09185	0.00198914	0.010566
BP1026B_I0810	DL-methionine transporter ATP-binding subunit	202.181	-1.819	-3.52838	0.190327	-9.55725	1.20932e-21	1.49351e-19
BP1026B_I0811	ABC transporter permease	123.792	-0.120897	-1.08741	0.182668	-0.661837	0.508076	0.704667
BP1026B_I0812	D-methionine ABC transporter substrate-binding protein	186.668	-0.0126684	-1.00882	0.157916	-0.0802224	0.93606	0.975609
BP1026B_I0813	electron transfer flavoprotein subunit beta	1840.3	0.765272	1.69969	0.16827	4.54788	5.41891e-06	5.98503e-05
BP1026B_I0814	electron transfer flavoprotein subunit alpha	380.677	0.383855	1.30482	0.180006	2.13246	0.0329693	0.104403
BP1026B_I0815	Acyl-CoA dehydrogenase	621.02	1.08641	2.12345	0.15249	7.12449	1.04463e-12	3.91486e-11
BP1026B_I0816	D-amino acid dehydrogenase small subunit	345.957	0.0726753	1.05167	0.172381	0.421597	0.673319	0.827038
BP1026B_I0817	leucine-responsive regulatory protein	325.408	0.358032	1.28168	0.191983	1.86491	0.0621935	0.172516
BP1026B_I0818	radical SAM domain-containing protein	151.345	-1.43017	-2.69479	0.201348	-7.103	1.22081e-12	4.48236e-11
BP1026B_I0819	hypothetical protein	57.9518	0.189698	1.14052	0.265546	0.71437	0.474998	0.677886
BP1026B_I0820	hypothetical protein	56.9347	-0.0541952	-1.03828	0.250045	-0.216742	0.82841	0.923125
BP1026B_I0821	16S rRNA-processing protein RimM	615.764	-0.727214	-1.65544	0.150797	-4.82247	1.41788e-06	1.75908e-05
BP1026B_I0822	tRNA (guanine-N(1)-)-methyltransferase	4454.48	-0.357681	-1.28136	0.234419	-1.52582	0.127055	0.290824
BP1026B_I0823	acetyltransferase	8.98464	0.0770317	1.05485	0.472512	0.163026	0.870498	0.944546
BP1026B_I0824	MutT/NUDIX NTP pyrophosphatase	175.878	-0.816359	-1.76096	0.211622	-3.85763	0.000114491	0.000893881
BP1026B_I0825	hypothetical protein	2.10819	-1.64472	-3.12687	1.13865	-1.44445	0.148612	0.32292
BP1026B_I0826	CobD/CbiB family protein	175.873	0.389618	1.31005	0.160582	2.42629	0.015254	0.0568132
BP1026B_I0827	lipoprotein	10.6646	-0.480138	-1.39488	0.458341	-1.04755	0.294844	0.508145
BP1026B_I0828	ribosome-associated GTPase	71.041	0.157883	1.11565	0.221033	0.714296	0.475044	0.677886
BP1026B_I0829	peptidase	225.885	-0.251761	-1.19066	0.172773	-1.45717	0.145069	0.318629
BP1026B_I0830	oligoribonuclease	518.246	-0.271139	-1.20676	0.190685	-1.42192	0.155049	0.332492
BP1026B_I0831	molybdenum cofactor biosynthesis protein MogA	61.7021	0.0395037	1.02776	0.255738	0.15447	0.87724	0.948641
BP1026B_I0832	hypothetical protein	28.0722	-0.371557	-1.29375	0.314464	-1.18156	0.237382	0.440852
BP1026B_I0833	pmbA protein	150.047	-0.730312	-1.659	0.169288	-4.31403	1.60305e-05	0.000156955
BP1026B_I0834	dihydrofolate reductase	13.7364	-1.45242	-2.73667	0.429865	-3.37878	0.000728079	0.00449078
BP1026B_I0835	sigma-54 dependent DNA-binding transcriptional regulator	10.1769	0.148238	1.10822	0.469085	0.316015	0.751991	0.877081
BP1026B_I0836	hypothetical protein	3.6577	-0.436176	-1.35301	0.770206	-0.566311	0.571182	0.753716
BP1026B_I0837	hypothetical protein	0.65354	1.03122	2.04375	1.67813	0.614508	0.53888	NA
BP1026B_I0838	sigma-54 dependent DNA-binding transcriptional regulator	106.325	0.323716	1.25155	0.231602	1.39772	0.162196	0.343214
BP1026B_I0839	thymidylate synthase	164.204	0.0728938	1.05182	0.173534	0.420055	0.674445	0.827486
BP1026B_I0840	prolin-rich exported protein	7.05629	-0.404601	-1.32372	0.522392	-0.774516	0.438626	0.649276
BP1026B_I0841	ArsR family transcriptional regulator	4.66961	-0.635867	-1.55387	0.641365	-0.991428	0.321476	0.539501
BP1026B_I0842	hypothetical protein	12.1196	-1.25775	-2.39122	0.453197	-2.77528	0.00551537	0.0248718
BP1026B_I0843	long-chain acyl-CoA thioester hydrolase	22.8519	-0.439852	-1.35647	0.334263	-1.31589	0.188212	0.379779
BP1026B_I0844	fumarate hydratase	94.7147	0.290104	1.22273	0.185017	1.56798	0.116885	0.275554
BP1026B_I0845	multidrug resistance protein	28.2696	0.146539	1.10691	0.293454	0.499358	0.617527	0.784762
BP1026B_I0846	hypothetical protein	7.69143	0.257229	1.19518	0.516905	0.497633	0.618742	0.785657
BP1026B_I0847	hypothetical protein	17.2278	-2.02292	-4.06405	0.423907	-4.77208	1.82334e-06	2.20669e-05
BP1026B_I0848	hypothetical protein	76.3338	-0.394669	-1.31464	0.250476	-1.57567	0.115101	0.272708
BP1026B_I0849	CreA protein	12.4376	-0.891287	-1.85483	0.421609	-2.11401	0.034514	0.108285
BP1026B_I0852	ferredoxin	343.993	-0.187669	-1.13892	0.172161	-1.09008	0.275678	0.484281
BP1026B_I0853	nicotinate phosphoribosyltransferase	155.919	0.392123	1.31232	0.167916	2.33524	0.0195311	0.0690962
BP1026B_I0854	hypothetical protein	83.9182	0.771016	1.70647	0.221131	3.4867	0.000489022	0.00320548
BP1026B_I0855	hypothetical protein	89.0049	-0.468781	-1.38394	0.209257	-2.24022	0.0250767	0.0840117
BP1026B_I0856	2-hydroxyacid dehydrogenase	6.84151	0.275908	1.21076	0.542814	0.508292	0.611249	0.781351
BP1026B_I0857	RmuC domain-containing protein	33.9301	0.128524	1.09317	0.294349	0.436638	0.662374	0.820082
BP1026B_I0858	acetyltransferase	29.9366	-0.154162	-1.11277	0.295537	-0.521633	0.601926	0.77527
BP1026B_I0859	hypothetical protein	92.8463	0.341877	1.2674	0.22381	1.52753	0.126629	0.290051
BP1026B_I0860	molybdopterin biosynthesis moeA protein	35.8445	-0.221969	-1.16632	0.313924	-0.707078	0.479518	0.681407
BP1026B_I0861	molybdopterin-guanine dinucleotide biosynthesis protein MobA	128.536	-1.5676	-2.96411	0.185383	-8.45599	2.76736e-17	1.90352e-15
BP1026B_I0862	molybdenum cofactor biosynthesis protein A	136.353	-0.212154	-1.15842	0.178546	-1.18823	0.234742	0.437448
BP1026B_I0863	ribonuclease E	569.524	0.299737	1.23092	0.177628	1.68744	0.0915178	0.229985
BP1026B_I0864	hypothetical protein	506.999	-0.812502	-1.75625	0.193688	-4.19489	2.73001e-05	0.000253588
BP1026B_I0865	ribosomal large subunit pseudouridine synthase C	44.9231	-0.877234	-1.83685	0.266153	-3.29598	0.000980793	0.00573695
BP1026B_I0866	haloacid dehalogenase-like hydrolase	62.4682	-0.233745	-1.17588	0.217977	-1.07233	0.28357	0.494677
BP1026B_I0867	ferredoxin, 2Fe-2S	18.863	0.364758	1.28767	0.390531	0.934006	0.350301	0.56958
BP1026B_I0868	peptidase	203.767	-0.199921	-1.14864	0.176531	-1.1325	0.257425	0.463655
BP1026B_I0869	tetrapyrrole methylase family protein	17.2943	-0.486505	-1.40105	0.368176	-1.32139	0.18637	0.377042
BP1026B_I0870	hypothetical protein	1460.53	-1.07726	-2.11003	0.205209	-5.24957	1.52456e-07	2.30124e-06
BP1026B_I0871	Maf-like protein	19.3786	-0.245246	-1.18529	0.337964	-0.725658	0.468049	0.674278
BP1026B_I0872	50S ribosomal protein L32	1040.93	-2.08518	-4.24329	0.500206	-4.16865	3.06405e-05	0.000280776
BP1026B_I0873	glycerol-3-phosphate acyltransferase PlsX	537.975	-0.854365	-1.80796	0.149965	-5.69708	1.21875e-08	2.24184e-07
BP1026B_I0874	3-oxoacyl-ACP synthase	184.031	-0.477653	-1.39248	0.166593	-2.86718	0.00414151	0.0196026
BP1026B_I0875	acyl-carrier-protein S-malonyltransferase	77.1876	-0.840863	-1.79112	0.277855	-3.02627	0.0024759	0.0126686
BP1026B_I0876	3-ketoacyl-ACP reductase	174.339	-0.117209	-1.08463	0.203796	-0.575131	0.565203	0.749283
BP1026B_I0877	hypothetical protein	672.51	-1.33594	-2.52439	0.165571	-8.06868	7.10639e-16	4.02251e-14
BP1026B_I0878	acyl carrier protein	1434.06	-0.942005	-1.9212	0.177343	-5.31175	1.08576e-07	1.70029e-06
BP1026B_I0879	hypothetical protein	66.8467	-1.53024	-2.88834	0.268792	-5.69303	1.24804e-08	2.28344e-07
BP1026B_I0880	3-oxoacyl-(acyl carrier protein) synthase II	260.235	-0.0330106	-1.02314	0.177424	-0.186055	0.852402	0.934096
BP1026B_I0881	hypothetical protein	8.61739	-0.209733	-1.15647	0.543063	-0.386204	0.699346	0.844687
BP1026B_I0882	RNA polymerase sigma factor RpoE	611.701	-0.703188	-1.6281	0.132556	-5.30485	1.12763e-07	1.75073e-06
BP1026B_I0883	sigma E factor negative regulatory protein	393.397	-0.12374	-1.08956	0.21534	-0.574626	0.565544	0.749553
BP1026B_I0884	sigma factor algU regulatory protein MucB	239.472	-0.103168	-1.07413	0.172401	-0.598415	0.549563	0.737546
BP1026B_I0885	peptidase	404.142	-0.0149094	-1.01039	0.141591	-0.105299	0.916139	0.967035
BP1026B_I0886	hypothetical protein	19.72	0.135741	1.09866	0.333662	0.406822	0.684139	0.833919
BP1026B_I0887	GTP-binding protein LepA	642.351	-0.37517	-1.29699	0.134945	-2.78016	0.0054332	0.0245828
BP1026B_I0888	signal peptidase I	130.923	-0.564797	-1.47918	0.180812	-3.12368	0.00178605	0.00961936
BP1026B_I0889	ribonuclease III	669.638	-0.562404	-1.47673	0.136707	-4.11394	3.88968e-05	0.000347069
BP1026B_I0890	GTP-binding protein Era	166.851	0.18816	1.13931	0.166341	1.13118	0.257981	0.464083
BP1026B_I0891	DNA repair protein RecO	46.8995	-0.275249	-1.2102	0.269936	-1.01968	0.30788	0.524129
BP1026B_I0892	pyridoxine 5'-phosphate synthase	30.1211	-0.542504	-1.4565	0.29839	-1.8181	0.0690483	0.187792
BP1026B_I0893	4'-phosphopantetheinyl transferase	17.4825	-0.72927	-1.6578	0.362658	-2.0109	0.0443358	0.1334
BP1026B_I0894	beta-hexosaminidase	28.7673	-0.17308	-1.12746	0.293387	-0.589937	0.555233	0.74141
BP1026B_I0895	sigma-54 interacting response regulator protein	252.689	-0.500502	-1.41471	0.151731	-3.29861	0.000971645	0.00569692
BP1026B_I0896	hypothetical protein	153.653	-0.773399	-1.70929	0.189209	-4.08754	4.35964e-05	0.000384583
BP1026B_I0897	elongation factor P	3212.99	-0.581603	-1.49651	0.197763	-2.9409	0.00327255	0.0160642
BP1026B_I0898	hypothetical protein	26.6477	0.516952	1.43093	0.284824	1.81499	0.0695256	0.188901
BP1026B_I0899	excinuclease ABC subunit C	95.3414	0.0752617	1.05355	0.201386	0.373719	0.708614	0.852093
BP1026B_I0900	CDP-diacylglycerol--glycerol-3-phosphate 3-phosphatidyltransferase	228.847	-0.140587	-1.10235	0.245442	-0.572789	0.566788	0.750309
BP1026B_I0904	hypothetical protein	42.3446	-0.36361	-1.28664	0.247683	-1.46805	0.142092	0.313873
BP1026B_I0905	LysR family transcriptional regulator	24.4639	-0.314213	-1.24333	0.29747	-1.05628	0.290839	0.504046
BP1026B_I0906	hypothetical protein	18.144	-0.735489	-1.66496	0.398412	-1.84605	0.0648849	0.178977
BP1026B_I0907	acetyltransferase	53.8244	1.33043	2.51478	0.23667	5.62147	1.89341e-08	3.32971e-07
BP1026B_I0908	hypothetical protein	167.535	0.599395	1.51508	0.174074	3.44333	0.000574592	0.0036907
BP1026B_I0909	hypothetical protein	138.344	0.743303	1.674	0.185997	3.99631	6.43368e-05	0.000545408
BP1026B_I0910	SCO1/SenC family protein	56.3965	0.301216	1.23218	0.21905	1.3751	0.169101	0.352877
BP1026B_I0911	trehalose-phosphatase	49.3942	0.0436921	1.03075	0.295302	0.147957	0.882376	0.950417
BP1026B_I0912	alpha,alpha-trehalose-phosphate synthase (UDP-forming)	52.5733	0.280742	1.21482	0.266656	1.05283	0.292421	0.505734
BP1026B_I0913	ABC transporter ATP-binding protein	85.157	0.0564041	1.03987	0.209272	0.269526	0.787525	0.899226
BP1026B_I0914	hypothetical protein	42.5967	-2.67417	-6.38272	0.36609	-7.30469	2.77908e-13	1.10231e-11
BP1026B_I0915	glycosyl transferase group 1 protein	302.334	-0.941422	-1.92042	0.240036	-3.92201	8.78129e-05	0.000713266
BP1026B_I0916	hypothetical protein	38.3029	-0.0611947	-1.04333	0.294394	-0.207867	0.835333	0.927131
BP1026B_I0917	hypothetical protein	11.428	0.164005	1.12039	0.458298	0.357857	0.720451	0.858199
BP1026B_I0918	oxidoreductase, FAD-binding family protein	10.0314	0.465631	1.38092	0.449685	1.03546	0.300454	0.515079
BP1026B_I0919	periplasmic ligand binding lipoprotein	6.4423	-0.0592592	-1.04193	0.531446	-0.111506	0.911215	0.965323
BP1026B_I0920	non-hemolytic phospholipase C	44.3809	-0.243038	-1.18348	0.24596	-0.988121	0.323093	0.540747
BP1026B_I0921	alpha/beta fold family hydrolase	32.3132	0.329995	1.25701	0.272198	1.21233	0.225386	0.427255
BP1026B_I0922	pyridoxal kinase	56.4634	0.221454	1.16591	0.220904	1.00249	0.316105	0.533784
BP1026B_I0923	luciferase-like monooxygenase	6.99047	0.365354	1.2882	0.507077	0.72051	0.471211	0.676226
BP1026B_I0924	syl transferase, group 2 family protein	69.8294	-0.69271	-1.61632	0.233832	-2.96243	0.00305226	0.0151609
BP1026B_I0925	Fe-S oxidoreductase	833.803	-0.262703	-1.19972	0.169077	-1.55375	0.120244	0.281156
BP1026B_I0926	YdjC-like family protein	17.1777	-0.430385	-1.34759	0.366683	-1.17372	0.240506	0.444074
BP1026B_I0927	hypothetical protein	25.8145	-0.383816	-1.30479	0.339139	-1.13174	0.257745	0.464077
BP1026B_I0928	lipoprotein	12.2575	-0.790655	-1.72986	0.420195	-1.88164	0.0598848	0.167739
BP1026B_I0929	histidine transport system permease	24.8919	-0.061138	-1.04329	0.295571	-0.206847	0.836129	0.927629
BP1026B_I0930	histidine transport system permease	22.3318	0.269725	1.20558	0.336371	0.801866	0.42263	0.635642
BP1026B_I0931	histidine transport ATP-binding protein	26.5648	-0.0581044	-1.0411	0.323188	-0.179785	0.857321	0.936302
BP1026B_I0932	AraC family transcription regulator	55.5913	0.646764	1.56565	0.237882	2.71884	0.00655112	0.0286625
BP1026B_I0933	hypothetical protein	18.4625	0.289518	1.22223	0.413139	0.700775	0.483443	0.684836
BP1026B_I0934	bifunctional N-succinyldiaminopimelate-aminotransferase/acetylornithine transaminase protein	26.532	-2.00175	-4.00486	0.347434	-5.76153	8.33555e-09	1.56731e-07
BP1026B_I0935	arginine N-succinyltransferase subunit beta	13.6803	-0.853951	-1.80744	0.411909	-2.07315	0.0381579	0.117679
BP1026B_I0936	arginine N-succinyltransferase subunit beta	15.0374	-0.477275	-1.39211	0.377441	-1.2645	0.20605	0.402332
BP1026B_I0937	succinylglutamic semialdehyde dehydrogenase	17.4926	-0.473219	-1.3882	0.343851	-1.37623	0.168749	0.352415
BP1026B_I0938	succinylarginine dihydrolase	15.9324	0.339278	1.26512	0.37039	0.916002	0.359666	0.579948
BP1026B_I0939	succinylglutamate desuccinylase	4.25674	-0.112122	-1.08082	0.675371	-0.166015	0.868145	0.943015
BP1026B_I0940	glutathione S-transferase	1.61521	0.526093	1.44002	1.08255	0.485978	0.626983	NA
BP1026B_I0941	amino acid ABC transporter substrate-binding protein	95.91	-0.651366	-1.57065	0.228516	-2.85042	0.00436616	0.0204632
BP1026B_I0942	fatty acid desaturase domain-containing protein	57.2959	-0.754748	-1.68734	0.26882	-2.80763	0.00499079	0.0228331
BP1026B_I0943	ubiquinol oxidase subunit IV	16.5583	-1.07634	-2.10868	0.423175	-2.54349	0.0109751	0.0435319
BP1026B_I0944	cytochrome o ubiquinol oxidase subunit III	81.7215	-0.613054	-1.52949	0.303415	-2.02052	0.0433299	0.131027
BP1026B_I0945	ubiquinol oxidase subunit I	148.288	-1.01129	-2.01571	0.260597	-3.88066	0.000104174	0.000822791
BP1026B_I0946	ubiquinol oxidase polypeptide II	19.07	-0.272273	-1.20771	0.386337	-0.704753	0.480964	0.682748
BP1026B_I0947	ubiquinol oxidase subunit II	6.53813	1.17641	2.26014	0.560466	2.09899	0.035818	0.111347
BP1026B_I0948	cation-binding hemerythrin HHE family protein	144.759	-0.37048	-1.29278	0.292055	-1.26853	0.204608	0.400375
BP1026B_I0949	Rrf2 family protein	1632.57	0.972871	1.96274	0.241671	4.0256	5.68307e-05	0.000491749
BP1026B_I0950	hypothetical protein	241.425	0.165014	1.12118	0.227577	0.725092	0.468395	0.674599
BP1026B_I0951	hypothetical protein	10.0287	-0.631125	-1.54877	0.503129	-1.2544	0.209697	0.408128
BP1026B_I0952	NifU family SUF system FeS assembly protein	5.71357	0.0656887	1.04658	0.56157	0.116973	0.906881	0.96336
BP1026B_I0953	cysteine desulfurase SufS	4.43055	-0.703438	-1.62838	0.701123	-1.0033	0.315715	0.533456
BP1026B_I0954	SufD domain-containing protein	12.1456	-0.767623	-1.70246	0.450865	-1.70256	0.0886512	0.224478
BP1026B_I0955	FeS assembly ATPase SufC	19.0018	-0.124745	-1.09032	0.382825	-0.325855	0.744534	0.873445
BP1026B_I0956	cysteine desulfurase activator complex subunit SufB	384.698	-0.0607174	-1.04298	0.204404	-0.297046	0.766431	0.886502
BP1026B_I0957	heme/copper membrane protein	103.814	-0.698381	-1.62268	0.222389	-3.14036	0.00168743	0.00920632
BP1026B_I0958	hypothetical protein	47.4009	1.16495	2.24225	0.356419	3.26847	0.0010813	0.00623093
BP1026B_I0959	methyl-accepting chemotaxis protein I	138.399	-0.361674	-1.28492	0.17882	-2.02256	0.0431181	0.130459
BP1026B_I0960	coproporphyrinogen III oxidase	358.86	1.15903	2.23307	0.199727	5.80306	6.51158e-09	1.25475e-07
BP1026B_I0961	cyclic nucleotide-binding domain-containing protein	105.801	1.39114	2.62286	0.22576	6.16204	7.18115e-10	1.66053e-08
BP1026B_I0962	hypothetical protein	62.3439	1.44466	2.72199	0.259765	5.56142	2.67591e-08	4.58704e-07
BP1026B_I0963	2-nitropropane dioxygenase	61.6251	0.634853	1.55278	0.241385	2.63005	0.00853733	0.0356312
BP1026B_I0964	hypothetical protein	52.4597	-0.485209	-1.39979	0.307958	-1.57557	0.115126	0.272708
BP1026B_I0965	U32 family peptidase	91.9382	0.162484	1.11921	0.246122	0.660176	0.509141	0.705424
BP1026B_I0966	hypothetical protein	57.631	0.0798309	1.05689	0.319787	0.249638	0.802867	0.908534
BP1026B_I0967	hypothetical protein	7.14877	0.0543875	1.03842	0.527897	0.103027	0.917942	0.967187
BP1026B_I0968	radical SAM domain-containing protein	9.9923	-1.10881	-2.15667	0.488548	-2.2696	0.023232	0.0790994
BP1026B_I0969	hypothetical protein	9.94739	-1.01729	-2.02412	0.524029	-1.94129	0.0522234	0.151108
BP1026B_I0970	anaerobic ribonucleoside triphosphate reductase	156.595	0.689517	1.61274	0.203966	3.38055	0.000723404	0.0044721
BP1026B_I0971	heme/copper membrane protein	110.189	-0.989188	-1.98507	0.229992	-4.30097	1.7005e-05	0.000165563
BP1026B_I0972	lipoprotein	5.75634	-1.55775	-2.94395	0.69493	-2.2416	0.0249874	0.0838159
BP1026B_I0973	phenylacetic acid degradation protein paaD	7.29353	-0.314852	-1.24388	0.518857	-0.606819	0.543971	0.733484
BP1026B_I0974	nitric oxide reductase subunit B	120.731	-0.440479	-1.35705	0.216171	-2.03764	0.041586	0.12667
BP1026B_I0975	alkane-1 monooxygenase	16.1535	0.0678261	1.04814	0.396344	0.171129	0.864122	0.940403
BP1026B_I0976	deoxyribodipyrimidine photolyase	7.95709	-0.366525	-1.28924	0.550746	-0.665507	0.505727	0.702402
BP1026B_I0977	adenylylsulfate kinase	121.538	0.0641786	1.04549	0.224262	0.286177	0.774743	0.891599
BP1026B_I0978	ATP-dependent transcription regulator LuxR	11.4581	0.299192	1.23046	0.473075	0.632442	0.527098	0.720566
BP1026B_I0979	4'-phosphopantetheinyl transferase	9.09112	0.144249	1.10516	0.478489	0.301468	0.763058	0.88486
BP1026B_I0980	alpha/beta fold family hydrolase	20.0055	0.291165	1.22363	0.323152	0.901016	0.36758	0.586788
BP1026B_I0981	hypothetical protein	0.418669	-0.175786	-1.12958	2.00583	-0.0876373	0.930165	NA
BP1026B_I0982	histidine ammonia-lyase	117.795	-0.800624	-1.74185	0.203403	-3.93615	8.27983e-05	0.000675564
BP1026B_I0983	histidine utilization repressor	45.4864	-0.789558	-1.72854	0.261986	-3.01374	0.00258051	0.0131174
BP1026B_I0984	urocanate hydratase	342.377	-0.147292	-1.10749	0.203478	-0.72387	0.469145	0.674963
BP1026B_I0985	hypothetical protein	12.401	-1.31665	-2.49086	0.464524	-2.8344	0.00459116	0.0212689
BP1026B_I0986	imidazolonepropionase	24.3076	-0.64733	-1.56627	0.38975	-1.66089	0.0967359	0.240138
BP1026B_I0987	N-formimino-L-glutamate deiminase	15.4109	-0.902717	-1.86958	0.447296	-2.01816	0.0435741	0.131692
BP1026B_I0988	N-formylglutamate amidohydrolase	46.4177	-0.102273	-1.07346	0.256067	-0.399401	0.689598	0.837754
BP1026B_I0989	hypothetical protein	6.84602	-0.19497	-1.1447	0.601668	-0.324048	0.745901	0.874441
BP1026B_I0990	hypothetical protein	2.93073	0.685029	1.60773	0.820685	0.834704	0.403884	0.619449
BP1026B_I0991	glutamine amidotransferase	26.8259	-0.268375	-1.20445	0.327328	-0.819897	0.412275	0.628063
BP1026B_I0992	glutamine synthetase	69.9222	-0.21196	-1.15826	0.239509	-0.884977	0.376169	0.594734
BP1026B_I0993	aminotransferase	50.9527	-0.320091	-1.24841	0.269503	-1.18771	0.234947	0.437677
BP1026B_I0994	hypothetical protein	645.058	-1.06082	-2.08612	0.295571	-3.58907	0.000331861	0.00231197
BP1026B_I0995	hypothetical protein	276.487	-0.0235318	-1.01644	0.492345	-0.0477954	0.961879	0.984928
BP1026B_I0997	acyl-CoA dehydrogenase domain-containing protein	2.13775	0.0566103	1.04002	0.930069	0.0608668	0.951465	0.981982
BP1026B_I0998	LysR family regulatory protein	8.30262	-0.529019	-1.44295	0.499177	-1.05978	0.289243	0.502316
BP1026B_I0999	CAIB/BAIF family CoA transferase	2.66393	-1.82118	-3.53369	0.964197	-1.8888	0.0589184	0.165928
BP1026B_I1000	major facilitator family transporter	5.35186	0.56369	1.47804	0.574627	0.980966	0.326609	0.543249
BP1026B_I1001	hypothetical protein	411.922	0.398115	1.31778	0.141658	2.81039	0.00494822	0.0226908
BP1026B_I1002	N-acetylglutamate synthase	113.542	-0.253271	-1.19191	0.208886	-1.21249	0.225327	0.427255
BP1026B_I1003	ATP-dependent helicase HrpA	63.92	-0.358419	-1.28202	0.256189	-1.39904	0.161801	0.342778
BP1026B_I1004	hypothetical protein	127.189	0.0457662	1.03223	0.18595	0.246121	0.805588	0.909555
BP1026B_I1005	hypothetical protein	39.4849	0.0638773	1.04527	0.261248	0.244509	0.806837	0.910183
BP1026B_I1006	hypothetical protein	28.1784	0.778023	1.71478	0.289963	2.68318	0.00729266	0.0313515
BP1026B_I1007	molybdopterin binding domain-containing protein	42.3764	-0.200429	-1.14904	0.261242	-0.767213	0.442955	0.652308
BP1026B_I1008	rhodanese-like protein	28.202	-0.328143	-1.2554	0.314178	-1.04445	0.296277	0.510129
BP1026B_I1009	glutamine synthetase, type I	519.64	0.712679	1.63884	0.150294	4.74189	2.11735e-06	2.51215e-05
BP1026B_I1010	nitrogen regulation protein	51.8288	0.498083	1.41234	0.244875	2.03402	0.0419492	0.127561
BP1026B_I1011	nitrogen regulation protein NR(I)	32.1769	0.36903	1.29148	0.283266	1.30277	0.192654	0.385166
BP1026B_I1012	exodeoxyribonuclease III	113.59	0.173189	1.12755	0.177592	0.975207	0.329458	0.54515
BP1026B_I1013	DNA-binding response regulator NarL	259.999	-0.233069	-1.17533	0.17057	-1.36641	0.171809	0.356205
BP1026B_I1014	nitrate/nitrite sensor protein	205.026	-1.31318	-2.48489	0.193491	-6.78677	1.1467e-11	3.52043e-10
BP1026B_I1015	respiratory nitrate reductase subunit gamma	31.5976	3.14442	8.84227	0.336804	9.33603	1.00011e-20	1.15629e-18
BP1026B_I1016	nitrate reductase subunit delta	3.67463	2.73541	6.65948	0.81809	3.34365	0.000826836	0.00500895
BP1026B_I1017	nitrate reductase subunit beta	175.367	3.84033	14.3237	0.268854	14.2841	2.75083e-46	2.49134e-43
BP1026B_I1018	nitrate reductase subunit alpha	456.762	3.8426	14.3462	0.187499	20.494	2.43543e-93	1.32341e-89
BP1026B_I1019	nitrate/nitrite transporter NarK	13.9501	3.2723	9.66185	0.499547	6.55053	5.7334e-11	1.58956e-09
BP1026B_I1020	nitrate/nitrite transporter	20.9922	2.02482	4.06941	0.353821	5.72272	1.04831e-08	1.95756e-07
BP1026B_I1021	hypothetical protein	1.79567	0.195303	1.14496	1.11403	0.175311	0.860835	NA
BP1026B_I1023	DNA polymerase IV	13.4081	-0.365955	-1.28873	0.405027	-0.903533	0.366243	0.585688
BP1026B_I1024	oligopeptidase A	257.537	-0.0416785	-1.02931	0.159564	-0.261201	0.793937	0.903131
BP1026B_I1025	bifunctional 5,10-methylene-tetrahydrofolate dehydrogenase/ 5,10-methylene-tetrahydrofolate cyclohydrolase	62.2944	-0.786673	-1.72509	0.237668	-3.30997	0.000933072	0.00552322
BP1026B_I1026	LuxR family DNA-binding response regulator	272.692	-0.401343	-1.32074	0.185072	-2.16857	0.0301152	0.0968318
BP1026B_I1027	sensory box histidine kinase	1058.54	-0.0888471	-1.06352	0.148055	-0.600095	0.548443	0.737017
BP1026B_I1028	pyruvate dehydrogenase subunit E1	478.241	-0.491448	-1.40586	0.143668	-3.42072	0.000624548	0.003928
BP1026B_I1029	dihydrolipoamide acetyltransferase	210.548	0.216884	1.16222	0.172454	1.25763	0.208524	0.406574
BP1026B_I1030	pyruvate dehydrogenase, E3 component, dihydrolipoamide dehydrogenase	207.952	0.0262431	1.01836	0.17804	0.1474	0.882816	0.950417
BP1026B_I1031	phasin-like protein	6712.54	-0.118947	-1.08594	0.20497	-0.580317	0.561701	0.746475
BP1026B_I1032	hypothetical protein	56.2261	0.275702	1.21058	0.277163	0.994728	0.319869	0.537664
BP1026B_I1033	peptidase	262.263	-0.0538909	-1.03806	0.164807	-0.326995	0.743672	0.872925
BP1026B_I1034	ISBma2, transposase	1.75594	-0.838965	-1.78877	1.08715	-0.77171	0.440286	NA
BP1026B_I1035	IclR regulatory protein	316.836	-0.928225	-1.90293	0.188142	-4.93363	8.07134e-07	1.04428e-05
BP1026B_I1036	Fe-S oxidoreductase	34.5178	-1.19139	-2.28372	0.279373	-4.26451	2.00346e-05	0.000189665
BP1026B_I1037	iron-sulfur cluster binding protein	115.262	0.202053	1.15033	0.226143	0.893475	0.371603	0.591127
BP1026B_I1038	hypothetical protein	9.27793	0.00956956	1.00666	0.462649	0.0206843	0.983498	0.994722
BP1026B_I1039	low molecular weight protein-tyrosine-phosphatase	118.892	-0.148747	-1.10861	0.193719	-0.767848	0.442577	0.652106
BP1026B_I1040	iron-sulfur cluster assembly transcription factor IscR	625.584	-0.300958	-1.23196	0.20014	-1.50373	0.13265	0.30049
BP1026B_I1041	cysteine desulfurase	1602.13	-0.451711	-1.36766	0.194866	-2.31806	0.0204463	0.071649
BP1026B_I1042	scaffold protein	567.797	-0.399357	-1.31892	0.196801	-2.02924	0.0424339	0.128891
BP1026B_I1043	iron-sulfur cluster assembly protein IscA	419.628	0.205845	1.15336	0.231439	0.889412	0.373782	0.593678
BP1026B_I1044	co-chaperone HscB	110.847	-0.310094	-1.23979	0.200328	-1.54793	0.121639	0.282714
BP1026B_I1045	chaperone protein HscA	90.7901	-0.740993	-1.67133	0.216334	-3.42523	0.000614289	0.00387694
BP1026B_I1046	ferredoxin, 2Fe-2S type, ISC system	67.6199	-0.655177	-1.57481	0.246557	-2.6573	0.00787691	0.0331807
BP1026B_I1047	hypothetical protein	34.2898	-0.736912	-1.66661	0.288441	-2.55481	0.0106245	0.0425451
BP1026B_I1048	hypothetical protein	28.7593	-1.05166	-2.07292	0.319315	-3.29349	0.000989504	0.00577547
BP1026B_I1049	lysyl-tRNA synthetase	119.603	-0.247625	-1.18725	0.193061	-1.28263	0.199623	0.393439
BP1026B_I1050	peptide chain release factor 2	121.953	-0.0883683	-1.06317	0.179144	-0.49328	0.621815	0.787917
BP1026B_I1051	single-stranded-DNA-specific exonuclease RecJ	24.4003	-0.0506824	-1.03575	0.305462	-0.165921	0.86822	0.943015
BP1026B_I1052	hypothetical protein	12.6948	-0.174061	-1.12823	0.419145	-0.415277	0.677939	0.829339
BP1026B_I1053	lipoprotein releasing system transmembrane protein	135.654	-0.720149	-1.64735	0.200236	-3.59651	0.000322521	0.00225557
BP1026B_I1054	Lipoprotein releasing system ATP-bindingprotein LolD	17.3937	-0.810491	-1.75381	0.358812	-2.25882	0.0238945	0.0808989
BP1026B_I1055	TatD family hydrolase	9.68368	-0.297701	-1.22918	0.456711	-0.651835	0.514507	0.708703
BP1026B_I1056	DNA internalization-related competence protein	115.635	-0.175782	-1.12958	0.221806	-0.792505	0.428066	0.639095
BP1026B_I1057	hydrolase	18.8546	-0.021106	-1.01474	0.360522	-0.0585429	0.953316	0.982437
BP1026B_I1058	CTP synthetase	1933.7	-1.11182	-2.16118	0.165616	-6.71325	1.90335e-11	5.56065e-10
BP1026B_I1059	2-dehydro-3-deoxyphosphooctonate aldolase	241.812	-0.215767	-1.16132	0.169836	-1.27044	0.203927	0.399473
BP1026B_I1060	phosphopyruvate hydratase	977.359	0.00582122	1.00404	0.125542	0.0463687	0.963016	0.985134
BP1026B_I1061	cell division protein FtsB	90.8839	-0.753002	-1.6853	0.204168	-3.68815	0.000225892	0.00164324
BP1026B_I1062	lipoprotein	37.775	0.0140439	1.00978	0.273228	0.0513999	0.959007	0.984182
BP1026B_I1063	chaperonin HSP33	186.286	-0.283705	-1.21732	0.185745	-1.52739	0.126664	0.290051
BP1026B_I1064	hexapeptide repeat-containing transferase	156.128	-1.37732	-2.59785	0.178583	-7.71245	1.23422e-14	5.93516e-13
BP1026B_I1065	hypothetical protein	9.45673	0.26786	1.20402	0.465626	0.575269	0.56511	0.749283
BP1026B_I1066	alpha/beta fold family hydrolase	36.4533	-0.267343	-1.20359	0.284616	-0.939312	0.347571	0.565818
BP1026B_I1067	hypothetical protein	0.60838	0.180642	1.13339	1.54029	0.117278	0.906639	NA
BP1026B_I1068	metal-dependent phosphoesterase	91.4745	0.303683	1.23429	0.202236	1.50163	0.133193	0.300945
BP1026B_I1069	Sua5/YciO/YrdC/YwlC family protein	18.6921	0.449594	1.36566	0.355735	1.26385	0.206285	0.402642
BP1026B_I1070	tryptophanyl-tRNA synthetase	415.769	-0.123666	-1.0895	0.148422	-0.833207	0.404728	0.620393
BP1026B_I1071	membrane metalloprotease	85.863	-0.247793	-1.18739	0.205685	-1.20472	0.22831	0.429579
BP1026B_I1072	methyltransferase	39.5722	-0.0946058	-1.06777	0.274693	-0.344405	0.730542	0.864684
BP1026B_I1073	dihydrodipicolinate synthase	346.824	-0.275267	-1.21022	0.150424	-1.82994	0.0672592	0.183939
BP1026B_I1074	lipoprotein	228.152	0.00319973	1.00222	0.163278	0.0195968	0.984365	0.994985
BP1026B_I1075	metallo-beta-lactamase family protein	32.3534	0.135944	1.09881	0.310343	0.438045	0.661354	0.819192
BP1026B_I1076	putative lipoprotein	289.548	0.0164719	1.01148	0.477691	0.0344823	0.972493	0.988585
BP1026B_I1077	cupin superfamily protein family	527.055	-0.963648	-1.95024	0.320757	-3.00429	0.00266202	0.0134687
BP1026B_I1078	FkbP-type peptidyl-prolyl cis-trans isomerase	4495.94	-0.0135228	-1.00942	0.282963	-0.04779	0.961884	0.984928
BP1026B_I1079	hypothetical protein	137.323	0.256521	1.19459	0.177497	1.44521	0.148398	0.322711
BP1026B_I1080	DNA mismatch repair protein MutS	202.088	0.0541661	1.03826	0.170018	0.318591	0.750037	0.876834
BP1026B_I1081	Phage integrase	246.858	-0.302447	-1.23323	0.207743	-1.45587	0.145429	0.318803
BP1026B_I1082	hypothetical protein	6.92276	-0.116339	-1.08398	0.523934	-0.222049	0.824276	0.92087
BP1026B_I1083	hypothetical protein	2.85155	0.162211	1.119	0.818595	0.198157	0.842922	0.930605
BP1026B_I1084	hypothetical protein	9.46483	0.38575	1.30654	0.453249	0.851078	0.394726	0.611285
BP1026B_I1085	hypothetical protein	0.742573	1.30643	2.47328	1.52645	0.855862	0.392074	NA
BP1026B_I1086	hypothetical protein	2.37283	0.204773	1.1525	0.944602	0.216782	0.828378	0.923125
BP1026B_I1087	hypothetical protein	0.885818	-1.16215	-2.23791	1.48714	-0.78147	0.434526	NA
BP1026B_I1088	hypothetical protein	4.3234	0.958225	1.94292	0.802253	1.19442	0.232315	0.434849
BP1026B_I1089	putative repressor protein	332.087	-0.949864	-1.93169	0.192313	-4.93915	7.84629e-07	1.02002e-05
BP1026B_I1090	hypothetical protein	9.87777	0.711571	1.63759	0.474404	1.49993	0.133633	0.301688
BP1026B_I1091	hypothetical protein	1.28288	0.354741	1.27876	1.29065	0.274854	0.783429	NA
BP1026B_I1092	hypothetical protein	2.456	-1.78695	-3.45085	1.10929	-1.6109	0.107201	0.258533
BP1026B_I1093	hypothetical protein	3.41221	0.159869	1.11719	0.804185	0.198796	0.842422	0.930499
BP1026B_I1094	virulence-associated protein E	22.6059	-0.208764	-1.1557	0.339712	-0.614533	0.538863	0.73022
BP1026B_I1095	hypothetical protein	12.5237	0.358193	1.28182	0.405072	0.88427	0.376551	0.595165
BP1026B_I1096	hypothetical protein	0.763086	1.58862	3.00762	1.44402	1.10014	0.271271	NA
BP1026B_I1097	hypothetical protein	8.195	0.518597	1.43256	0.516427	1.0042	0.315281	0.533055
BP1026B_I1098	phage terminase large subunit (GpA)	24.2361	0.327497	1.25483	0.310983	1.0531	0.292293	0.505734
BP1026B_I1099	hypothetical protein	0.0898247	-0.838736	-1.78848	3.49267	-0.240142	0.81022	NA
BP1026B_I1100	phage portal protein, lambda family	1.98746	0.746625	1.67786	0.943275	0.791524	0.428638	0.639544
BP1026B_I1101	peptidase S14, ClpP	1.07692	-0.495466	-1.40978	1.37313	-0.360831	0.718226	NA
BP1026B_I1102	hypothetical protein	0.830995	0.134004	1.09734	1.41129	0.0949515	0.924353	NA
BP1026B_I1103	hypothetical protein	1.04925	-0.0600127	-1.04247	1.51004	-0.0397425	0.968298	NA
BP1026B_I1104	hypothetical protein	0.284103	-0.711787	-1.63783	2.45457	-0.289984	0.771829	NA
BP1026B_I1105	hypothetical protein	0.38893	-1.21661	-2.324	1.95961	-0.620843	0.534703	NA
BP1026B_I1106	hypothetical protein	2.7733	-0.785447	-1.72363	0.912223	-0.861026	0.389224	0.606899
BP1026B_I1107	baseplate assembly protein V	3.16758	0.0607019	1.04297	0.772464	0.0785822	0.937365	0.975736
BP1026B_I1109	GPW/gp25 family protein	0.167302	0.552409	1.46653	2.83248	0.195027	0.845372	NA
BP1026B_I1110	hypothetical protein	0.558886	0.35042	1.27493	1.83195	0.191282	0.848305	NA
BP1026B_I1111	phage tail protein I	5.05039	-0.690562	-1.61391	0.744386	-0.927693	0.353567	0.573175
BP1026B_I1112	gp26	13.6424	0.465093	1.38041	0.37575	1.23777	0.2158	0.41687
BP1026B_I1113	hypothetical protein	5.02497	-0.16184	-1.11871	0.635255	-0.254765	0.798905	0.906126
BP1026B_I1114	phage tail sheath protein	0.698417	0.85248	1.8056	1.7009	0.501193	0.616236	NA
BP1026B_I1115	phage major tail tube protein	2.55169	-0.131731	-1.09561	0.846558	-0.155608	0.876342	0.948236
BP1026B_I1116	hypothetical protein	0.217061	-1.56511	-2.95899	2.59334	-0.60351	0.54617	NA
BP1026B_I1118	tail tape measure protein	5.35697	-0.762362	-1.69627	0.613969	-1.2417	0.214349	0.415101
BP1026B_I1119	phage P2 GpU family protein	0.638889	0.815807	1.76028	1.57956	0.516477	0.605522	NA
BP1026B_I1121	phage tail formation protein	1.69146	-1.25465	-2.38609	1.08652	-1.15474	0.248197	NA
BP1026B_I1122	gp24	1.62257	0.879299	1.83948	1.0367	0.848174	0.396341	NA
BP1026B_I1123	bacteriophage lysis protein	3.02625	0.736812	1.66649	0.752776	0.978792	0.327683	0.543703
BP1026B_I1124	Site-specific DNA methylase	57.9851	0.0157623	1.01099	0.251238	0.0627385	0.949975	0.981773
BP1026B_I1125	hypothetical protein	218.684	0.859941	1.81496	0.216209	3.97735	6.96875e-05	0.000585289
BP1026B_I1126	hypothetical protein	174.051	0.987286	1.98245	0.184462	5.35224	8.68698e-08	1.3695e-06
BP1026B_I1127	hypothetical protein	238.309	1.13542	2.19682	0.257545	4.40861	1.04037e-05	0.000106466
BP1026B_I1128	hypothetical protein	11.5463	0.054593	1.03857	0.454133	0.120214	0.904314	0.962217
BP1026B_I1129	PAAR motif-containing protein	54.0316	0.0805865	1.05745	0.234917	0.343043	0.731566	0.865331
BP1026B_I1130	hypothetical protein	26.4021	0.343384	1.26873	0.329725	1.04143	0.297678	0.511893
BP1026B_I1131	hypothetical protein	100.522	-0.131883	-1.09572	0.262723	-0.501985	0.615678	0.783695
BP1026B_I1132	gp33	147.295	0.452385	1.3683	0.333838	1.35511	0.175384	0.360589
BP1026B_I1133	hypothetical protein	153.506	-0.330035	-1.25704	0.233341	-1.41439	0.157247	0.335485
BP1026B_I1134	hypothetical protein	41.1927	0.760104	1.69361	0.31284	2.42969	0.0151119	0.0563996
BP1026B_I1135	hypothetical protein	63.8805	-0.320106	-1.24842	0.319564	-1.00169	0.316491	0.534103
BP1026B_I1137	hypothetical protein	102.631	-0.595801	-1.51131	0.328105	-1.81588	0.0693881	0.188622
BP1026B_I1138	hypothetical protein	17.2595	-0.559408	-1.47366	0.388131	-1.44129	0.149503	0.323631
BP1026B_I1139	inositol-1-monophosphatase	239.964	-0.304501	-1.23499	0.155188	-1.96215	0.0497455	0.145768
BP1026B_I1140	RNA methyltransferase	18.6242	0.267368	1.20361	0.346103	0.772508	0.439814	0.650149
BP1026B_I1141	serine O-acetyltransferase	39.2785	0.453798	1.36964	0.314627	1.44233	0.149208	0.323499
BP1026B_I1142	UDP-2,3-diacylglucosamine hydrolase	42.1301	-0.056112	-1.03966	0.272532	-0.205891	0.836876	0.927859
BP1026B_I1143	peptidyl-prolyl cis-trans isomerase B	437.797	-0.0507353	-1.03579	0.15879	-0.319511	0.749339	0.87681
BP1026B_I1144	peptidyl-prolyl cis-trans isomerase A	164.56	-0.858096	-1.81264	0.173069	-4.95811	7.11839e-07	9.34332e-06
BP1026B_I1145	hypothetical protein	224.466	-0.0273961	-1.01917	0.188089	-0.145655	0.884194	0.951239
BP1026B_I1146	cysteinyl-tRNA synthetase	291.91	-0.625501	-1.54275	0.158557	-3.94497	7.981e-05	0.000655918
BP1026B_I1147	base excision DNA repair protein	184.507	-0.373667	-1.29564	0.184519	-2.02509	0.0428578	0.130005
BP1026B_I1148	acetyl-CoA carboxylase carboxyltransferase subunit alpha	836.604	-0.318659	-1.24717	0.237537	-1.34151	0.179754	0.366936
BP1026B_I1149	cell cycle protein mesJ	35.1368	-0.307001	-1.23713	0.32269	-0.951381	0.341411	0.558972
BP1026B_I1150	aspartate kinase	851.787	-0.340609	-1.26629	0.14629	-2.32832	0.0198951	0.070247
BP1026B_I1152	hypothetical protein	22.4136	-0.327816	-1.25511	0.33323	-0.983752	0.325237	0.542295
BP1026B_I1153	outer membrane autotransporter	13.8243	0.543183	1.45718	0.409444	1.32664	0.184629	0.373798
BP1026B_I1154	hypothetical protein	10.3029	0.440401	1.35698	0.483637	0.910601	0.362506	0.581625
BP1026B_I1155	AcrB/AcrD/AcrF family protein	42.8654	0.25992	1.19741	0.280598	0.926306	0.354287	0.573829
BP1026B_I1156	multidrug efflux RND membrane fusion protein MexE	23.9767	0.708766	1.6344	0.317266	2.23398	0.0254843	0.085004
BP1026B_I1157	sulfate adenylyltransferase	16.3034	-0.593361	-1.50876	0.375921	-1.57842	0.114469	0.271982
BP1026B_I1158	peptide synthetase-domain-containing protein	9.01739	-0.0248765	-1.01739	0.49265	-0.0504953	0.959728	0.98455
BP1026B_I1159	MFS permease	5.96105	-0.467607	-1.38281	0.60143	-0.777492	0.436869	0.647911
BP1026B_I1160	hypothetical protein	20.9295	-0.372483	-1.29458	0.323286	-1.15218	0.249248	0.454197
BP1026B_I1161	nonribosomal peptide synthetase	97.8759	0.276596	1.21133	0.19133	1.44565	0.148276	0.322711
BP1026B_I1162	hypothetical protein	12.9336	1.23179	2.34858	0.432209	2.84999	0.00437206	0.0204632
BP1026B_I1163	dioxygenase, TauD/TfdA	16.3977	0.396227	1.31606	0.355191	1.11553	0.264622	0.471771
BP1026B_I1164	hypothetical protein	23.6193	0.985013	1.97933	0.315627	3.12081	0.00180355	0.00970346
BP1026B_I1165	hypothetical protein	12.7723	0.921342	1.89388	0.42883	2.1485	0.0316739	0.100889
BP1026B_I1166	hypothetical protein	2.33671	-0.348307	-1.27307	0.923028	-0.377353	0.705911	0.849407
BP1026B_I1167	transketolase	12.5564	1.09328	2.13359	0.452893	2.414	0.0157787	0.058373
BP1026B_I1168	transketolase	6.24855	-0.038068	-1.02674	0.553282	-0.0688041	0.945146	0.979549
BP1026B_I1169	hypothetical protein	16.2908	0.0517832	1.03655	0.397458	0.130286	0.89634	0.957106
BP1026B_I1170	acyltransferase family protein	50.1947	0.176492	1.13013	0.245241	0.71967	0.471728	0.676643
BP1026B_I1171	phosphoserine aminotransferase	23.3995	0.944325	1.92429	0.324659	2.90867	0.00362974	0.01756
BP1026B_I1172	sulfate adenylyltransferase subunit 2	1.69578	0.114478	1.08258	1.01751	0.112508	0.910421	NA
BP1026B_I1173	glycosyl transferase family protein	38.8328	1.11796	2.17039	0.263329	4.24547	2.18135e-05	0.000205789
BP1026B_I1174	kinase	19.8443	0.512851	1.42687	0.374609	1.36903	0.17099	0.355652
BP1026B_I1175	cysteine synthase/cystathionine beta-synthase family protein	18.3973	0.802555	1.74419	0.360626	2.22545	0.0260512	0.0864765
BP1026B_I1176	argininosuccinate lyase	36.5683	0.959859	1.94512	0.255602	3.75529	0.000173139	0.0013013
BP1026B_I1177	hypothetical protein	69.5959	0.270005	1.20581	0.229326	1.17738	0.239042	0.442725
BP1026B_I1178	methionine aminopeptidase	70.2747	0.663399	1.58381	0.226008	2.93529	0.00333238	0.0162697
BP1026B_I1179	TetR family transcriptional regulator	148.044	1.07739	2.11022	0.226385	4.75911	1.94444e-06	2.33763e-05
BP1026B_I1180	ferredoxin	2.89508	1.89481	3.71873	0.848644	2.23275	0.0255655	0.0850722
BP1026B_I1182	ferredoxin--NADP reductase	5.09881	0.530748	1.44468	0.629233	0.843484	0.398958	0.614843
BP1026B_I1183	molybdopterin oxidoreductase family protein	17.6777	0.545726	1.45975	0.349712	1.5605	0.118642	0.278368
BP1026B_I1184	hypothetical protein	1.445	-0.0160124	-1.01116	1.17683	-0.0136064	0.989144	NA
BP1026B_I1185	hypothetical protein	3.4695	0.116258	1.08392	0.706646	0.164521	0.869321	0.943716
BP1026B_I1186	ABC transporter substrate-binding protein	40.4286	0.461665	1.37713	0.255289	1.8084	0.0705448	0.190622
BP1026B_I1187	enoyl-ACP reductase	152.15	-0.115238	-1.08315	0.193277	-0.596235	0.551019	0.738445
BP1026B_I1188	ABC transporter membrane protein	32.2306	0.270434	1.20617	0.276791	0.977033	0.328553	0.544316
BP1026B_I1189	ABC transporter permease	22.1768	0.263543	1.20042	0.306802	0.859	0.390341	0.608117
BP1026B_I1190	ABC transporter ATP-binding protein	67.428	0.423231	1.34093	0.243134	1.74073	0.0817304	0.212296
BP1026B_I1191	hypothetical protein	6.24738	0.630821	1.54845	0.549963	1.14702	0.251371	0.456535
BP1026B_I1192	NLP/P60 family protein	378.812	-0.939457	-1.91781	0.207519	-4.52709	5.98007e-06	6.51216e-05
BP1026B_I1193	patatin-like phospholipase	17.1996	-0.015557	-1.01084	0.367727	-0.0423059	0.966255	0.986626
BP1026B_I1194	glutamyl-tRNA synthetase	181.307	-0.77633	-1.71277	0.174074	-4.45976	8.20518e-06	8.59094e-05
BP1026B_I1200	acetyltransferase	30.9468	-0.347019	-1.27193	0.275338	-1.26034	0.207546	0.404957
BP1026B_I1201	AraC family transcriptional regulator	4.133	-0.577909	-1.49268	0.682126	-0.847217	0.396874	0.612932
BP1026B_I1202	ribonuclease activity regulator protein RraA	45.7209	0.115359	1.08324	0.246007	0.468928	0.639121	0.800965
BP1026B_I1203	hypothetical protein	25.3298	-0.17407	-1.12824	0.29185	-0.596436	0.550884	0.738445
BP1026B_I1204	malate synthase	578.765	-1.43887	-2.71108	0.219091	-6.56745	5.11857e-11	1.43373e-09
BP1026B_I1205	haloacid dehalogenase	195.329	-1.76018	-3.38741	0.332088	-5.30034	1.15585e-07	1.78943e-06
BP1026B_I1206	LysR family transcriptional regulator	62.9316	-1.06228	-2.08823	0.264947	-4.0094	6.08721e-05	0.000519277
BP1026B_I1207	universal stress protein family protein	75.512	-1.86313	-3.63797	0.245898	-7.57685	3.54056e-14	1.59003e-12
BP1026B_I1208	isocitrate lyase	15488.2	-1.67579	-3.19494	0.148483	-11.2861	1.53787e-29	5.57117e-27
BP1026B_I1209	ATP-dependent RNA helicase	201.999	-2.39145	-5.24683	0.19958	-11.9824	4.39436e-33	1.83684e-30
BP1026B_I1210	ribosomal-protein-alanine acetyltransferase	32.2168	0.0166793	1.01163	0.289175	0.057679	0.954004	0.982531
BP1026B_I1211	acyl-CoA-binding protein	187.551	-0.376676	-1.29835	0.24228	-1.55471	0.120014	0.28086
BP1026B_I1212	glycoprotease family protein	20.4616	-0.6988	-1.62315	0.341222	-2.04793	0.0405667	0.124051
BP1026B_I1213	phage SPO1 DNA polymerase domain-containing protein	54.2216	0.287811	1.22079	0.234931	1.22509	0.220543	0.421582
BP1026B_I1214	hypothetical protein	20.7712	0.157289	1.11519	0.329442	0.477441	0.633048	0.795924
BP1026B_I1215	phosphomethylpyrimidine kinase	24.9839	-0.389309	-1.30977	0.317422	-1.22647	0.220021	0.421281
BP1026B_I1216	lysophospholipid transporter	208.416	-0.249043	-1.18842	0.148999	-1.67144	0.0946342	0.236388
BP1026B_I1217	alanine racemase	78.3829	-0.315262	-1.24424	0.22022	-1.43158	0.152265	0.328206
BP1026B_I1218	DNA repair protein RadA	210.286	0.421215	1.33906	0.167373	2.51662	0.0118487	0.0464542
BP1026B_I1219	hypothetical protein	42.6487	0.67381	1.59528	0.252606	2.66744	0.00764316	0.0324223
BP1026B_I1220	ABC transporter ATP-binding protein	132.186	0.605144	1.52113	0.187332	3.23034	0.00123644	0.00700608
BP1026B_I1221	glutathione peroxidase	47.1806	-0.448753	-1.36486	0.285286	-1.57299	0.115721	0.27345
BP1026B_I1222	cardiolipin synthetase	37.9791	0.200809	1.14934	0.272472	0.73699	0.461129	0.66869
BP1026B_I1223	hypothetical protein	1.46264	-2.71869	-6.58277	1.38455	-1.96359	0.0495771	NA
BP1026B_I1224	N5-glutamine S-adenosyl-L-methionine-dependent methyltransferase	13.1413	-0.224909	-1.1687	0.406712	-0.552994	0.580267	0.760528
BP1026B_I1225	succinyl-diaminopimelate desuccinylase	39.4251	-0.227668	-1.17094	0.26408	-0.862118	0.388623	0.606899
BP1026B_I1226	ArsC family transcription regulator	11.5749	-0.726591	-1.65472	0.468468	-1.55099	0.120903	0.282099
BP1026B_I1227	2,3,4,5-tetrahydropyridine-2,6-carboxylate N-succinyltransferase	181.693	-0.180098	-1.13296	0.169881	-1.06014	0.28908	0.502194
BP1026B_I1228	hypothetical protein	38.4988	0.44608	1.36233	0.276933	1.61079	0.107226	0.258533
BP1026B_I1229	N-succinyl-L,L-diaminopimelate aminotransferasealternative	89.1172	-1.19047	-2.28227	0.243311	-4.8928	9.94127e-07	1.26217e-05
BP1026B_I1230	chromosome segregation protein SMC	237.648	-0.321302	-1.24946	0.163856	-1.96088	0.0498933	0.145947
BP1026B_I1231	hypothetical protein	106.17	0.0390398	1.02743	0.203318	0.192013	0.847732	0.932337
BP1026B_I1232	NAD-dependent DNA ligase	111.021	0.381183	1.30241	0.175405	2.17316	0.029768	0.0961709
BP1026B_I1233	peptide deformylase	37.1735	0.233748	1.17589	0.275672	0.847921	0.396482	0.612765
BP1026B_I1234	pseudouridine synthase family protein	41.4115	0.614497	1.53102	0.287312	2.13878	0.0324537	0.10295
BP1026B_I1235	PII uridylyl-transferase	146.301	0.0968408	1.06943	0.187116	0.517543	0.604777	0.777101
BP1026B_I1236	methionine aminopeptidase	479.525	-0.909901	-1.87892	0.184552	-4.93031	8.20977e-07	1.05967e-05
BP1026B_I1237	elongation factor Ts	1112.04	-0.685035	-1.60774	0.132753	-5.16021	2.46667e-07	3.59353e-06
BP1026B_I1238	uridylate kinase	682.554	-0.408883	-1.32766	0.140888	-2.9022	0.00370555	0.0178827
BP1026B_I1239	ribosome recycling factor	387.184	-0.447382	-1.36356	0.185005	-2.41821	0.0155969	0.0578919
BP1026B_I1240	undecaprenyl diphosphate synthase	174.165	-0.0454253	-1.03199	0.205151	-0.221423	0.824763	0.92118
BP1026B_I1241	phosphatidate cytidylyltransferase	87.5219	-0.292064	-1.22439	0.189046	-1.54493	0.122363	0.283873
BP1026B_I1242	1-deoxy-D-xylulose 5-phosphate reductoisomerase	67.6754	-0.340473	-1.26617	0.223983	-1.52008	0.12849	0.293122
BP1026B_I1243	membrane-associated zinc metalloprotease	2231.02	-0.00966652	-1.00672	0.17523	-0.0551649	0.956007	0.983493
BP1026B_I1244	OMP85 family outer membrane protein	2218.51	-0.197134	-1.14642	0.12125	-1.62584	0.103983	0.252372
BP1026B_I1245	OmpH/HlpA family outer membrane protein	512.499	0.880549	1.84108	0.152039	5.7916	6.97181e-09	1.33869e-07
BP1026B_I1246	UDP-3-O-[3-hydroxymyristoyl] glucosamine N-acyltransferase	178.078	0.0395505	1.02779	0.210123	0.188226	0.8507	0.933383
BP1026B_I1247	(3R)-hydroxymyristoyl-ACP dehydratase	351.452	-0.020591	-1.01437	0.138041	-0.149166	0.881423	0.950417
BP1026B_I1248	UDP-N-acetylglucosamine acyltransferase	165.074	0.0724295	1.05149	0.167053	0.433571	0.6646	0.820899
BP1026B_I1249	ribonuclease HII	15.7398	0.25359	1.19217	0.379679	0.667905	0.504194	0.701791
BP1026B_I1250	lipid-A-disaccharide synthase	114.962	0.353336	1.27751	0.19926	1.77324	0.0761893	0.202056
BP1026B_I1251	RNA methyltransferase	24.3741	-0.20087	-1.14939	0.30546	-0.657599	0.510796	0.706455
BP1026B_I1252	hypothetical protein	122.594	-0.603866	-1.51978	0.18035	-3.34829	0.000813106	0.0049423
BP1026B_I1253	serine protease	8.12677	0.224982	1.16876	0.476923	0.471737	0.637115	0.799003
BP1026B_I1254	primitive phytochelatin synthase	9.40445	0.396366	1.31619	0.447332	0.886068	0.375581	0.594135
BP1026B_I1255	phosphoenolpyruvate synthase	1572.55	-0.819579	-1.76489	0.12193	-6.72172	1.79596e-11	5.27527e-10
BP1026B_I1256	nodulation efficiency protein D	15.8279	-1.36761	-2.58042	0.416422	-3.28419	0.00102277	0.00593774
BP1026B_I1257	SPFH domain protein/band 7 family protein	105.94	0.413468	1.33188	0.186497	2.21703	0.0266212	0.0878322
BP1026B_I1258	SsrA-binding protein	158.483	-0.657256	-1.57708	0.167133	-3.93253	8.40575e-05	0.00068481
BP1026B_I1259	cyclase/dehydrase superfamily	104.934	-0.226234	-1.16978	0.233072	-0.970659	0.331718	0.546892
BP1026B_I1260	TGS domain-containing protein	12.3218	0.267603	1.20381	0.417616	0.640786	0.521662	0.715294
BP1026B_I1261	integral membrane protein	47.917	-0.426939	-1.34438	0.233656	-1.82721	0.0676685	0.184872
BP1026B_I1262	hypothetical protein	7.33629	0.0319114	1.02237	0.552517	0.0577565	0.953943	0.982531
BP1026B_I1263	hypothetical protein	0.809144	-1.19776	-2.29384	1.48005	-0.809273	0.418358	NA
BP1026B_I1264	hypothetical protein	1.44778	0.727614	1.6559	1.12122	0.648947	0.516372	NA
BP1026B_I1265	inosine 5'-monophosphate dehydrogenase	498.856	-1.02913	-2.04079	0.145063	-7.09436	1.29954e-12	4.73941e-11
BP1026B_I1266	hypothetical protein	19.9291	-1.2272	-2.34113	0.358994	-3.41845	0.000629789	0.00395639
BP1026B_I1267	GMP synthase	331.366	-0.336029	-1.26228	0.146758	-2.28968	0.0220398	0.0758962
BP1026B_I1268	Integrase	63.6591	0.622565	1.53961	0.238546	2.60984	0.00905856	0.0372347
BP1026B_I1269	hypothetical protein	776.015	0.285862	1.21914	0.165466	1.72762	0.0840571	0.216785
BP1026B_I1270	hypothetical protein	344.755	0.508713	1.42278	0.149574	3.40108	0.000671206	0.00418753
BP1026B_I1271	hypothetical protein	232.936	0.74533	1.67636	0.158719	4.6959	2.65438e-06	3.08863e-05
BP1026B_I1272	hypothetical protein	113.923	0.583932	1.49893	0.291556	2.00281	0.0451972	0.13502
BP1026B_I1273	hypothetical protein	9.63319	0.477699	1.39252	0.49251	0.969927	0.332083	0.547327
BP1026B_I1274	major facilitator superfamily transporter	5.02761	0.656712	1.57649	0.619351	1.06032	0.288997	0.502194
BP1026B_I1275	hypothetical protein	23.0122	0.0790377	1.05631	0.324854	0.243302	0.807771	0.910859
BP1026B_I1276	hypothetical protein	410.273	0.317999	1.2466	0.198215	1.60432	0.108644	0.260996
BP1026B_I1277	cytidine/deoxycytidylate deaminase family protein	3.88391	-1.21853	-2.3271	0.760603	-1.60206	0.109142	0.261959
BP1026B_I1278	L,D-carboxypeptidase A	113.034	0.323823	1.25164	0.195672	1.65493	0.097939	0.24224
BP1026B_I1279	GntR family transcriptional regulator	8.39085	-0.0982783	-1.0705	0.500264	-0.196453	0.844256	0.931319
BP1026B_I1280	NCS1 nucleoside transporter family protein	7.45509	0.651871	1.5712	0.531897	1.22556	0.220365	0.421582
BP1026B_I1281	racemase	1.00557	-0.890164	-1.85339	1.35021	-0.659276	0.509719	NA
BP1026B_I1282	chitooligosaccharide deacetylase	10.2031	0.31529	1.24426	0.487661	0.646534	0.517934	0.712159
BP1026B_I1283	polysaccharide deacetylase family protein	86.5158	0.957745	1.94227	0.222699	4.30063	1.70316e-05	0.000165563
BP1026B_I1284	allantoicase	115.951	1.33183	2.51721	0.240713	5.53283	3.15106e-08	5.30119e-07
BP1026B_I1285	ureidoglycolate hydrolase	20.9406	1.06206	2.08791	0.35916	2.95705	0.00310595	0.0153853
BP1026B_I1286	hypothetical protein	64.7541	0.220401	1.16506	0.246085	0.89563	0.37045	0.589985
BP1026B_I1287	Transthyretin family protein	23.9122	0.573812	1.48845	0.351998	1.63016	0.103069	0.251155
BP1026B_I1288	transthyretin family protein	64.2452	0.061158	1.0433	0.299259	0.204365	0.838068	0.928075
BP1026B_I1289	hydroxydechloroatrazine ethylaminohydrolase	28.2097	0.853131	1.80642	0.304998	2.79717	0.00515519	0.0235406
BP1026B_I1290	LysR family regulatory protein	270.552	0.587845	1.503	0.233883	2.51341	0.011957	0.0468113
BP1026B_I1291	hypothetical protein	38.9265	-0.854973	-1.80872	0.36116	-2.3673	0.0179186	0.0645259
BP1026B_I1292	6-phosphogluconate dehydrogenase	14.0143	-0.252188	-1.19101	0.392075	-0.643213	0.520086	0.714034
BP1026B_I1293	hypothetical protein	174.873	-1.08857	-2.12663	0.19198	-5.67022	1.42613e-08	2.54086e-07
BP1026B_I1294	large-conductance mechanosensitive channel	223.587	-0.550924	-1.46502	0.178596	-3.08475	0.00203724	0.0107457
BP1026B_I1295	hypothetical protein	54.2032	0.150234	1.10975	0.224084	0.670435	0.502581	0.700262
BP1026B_I1296	PspA/IM30 family protein	55.6893	0.320928	1.24913	0.261659	1.22651	0.220005	0.421281
BP1026B_I1297	1A family penicillin-binding protein	254.17	0.313243	1.2425	0.143217	2.1872	0.0287279	0.0934217
BP1026B_I1298	hypothetical protein	3.65488	1.44502	2.72267	0.74485	1.94002	0.0523776	0.151394
BP1026B_I1299	threonine dehydratase catabolic	38.5797	0.440589	1.35716	0.257787	1.70912	0.0874283	0.222318
BP1026B_I1300	acetylornithine deacetylase	93.2034	0.536339	1.45029	0.204433	2.62354	0.00870214	0.0360148
BP1026B_I1301	transcription-repair coupling factor	129.746	0.136276	1.09906	0.168714	0.807734	0.419244	0.634058
BP1026B_I1302	2-C-methyl-D-erythritol 4-phosphate cytidylyltransferase	16.4604	-0.546112	-1.46015	0.398838	-1.36926	0.170918	0.355652
BP1026B_I1303	2-C-methyl-D-erythritol 2,4-cyclo diphosphate synthase	12.569	-0.107275	-1.07719	0.398015	-0.269525	0.787526	0.899226
BP1026B_I1304	alkyl hydroperoxide reductase D	184.131	-0.58656	-1.50166	0.247635	-2.36865	0.0178533	0.0643775
BP1026B_I1305	anti-oxidant AhpCTSA family protein	3266.21	-0.0543937	-1.03842	0.28603	-0.190168	0.849178	0.933103
BP1026B_I1306	hypothetical protein	595.575	-0.932322	-1.90834	0.263919	-3.53261	0.000411477	0.00278258
BP1026B_I1307	sensor histidine kinase RisS	106.33	0.521429	1.43538	0.190858	2.73203	0.0062946	0.0277412
BP1026B_I1308	osmolarity response regulator	333.542	-0.297033	-1.22862	0.191605	-1.55024	0.121084	0.28227
BP1026B_I1309	hypothetical protein	37.028	0.0310712	1.02177	0.289685	0.107259	0.914584	0.96652
BP1026B_I1310	hypothetical protein	75.0641	-1.3212	-2.49873	0.231844	-5.69863	1.20772e-08	2.23223e-07
BP1026B_I1311	hypothetical protein	39.9503	0.0831979	1.05936	0.267139	0.311441	0.755465	0.879528
BP1026B_I1312	twin-arginine translocation pathway signal sequence domain-containing protein	22.3596	-0.306211	-1.23646	0.334197	-0.916256	0.359532	0.579948
BP1026B_I1313	phytoene synthase	28.9193	-0.0954992	-1.06844	0.286221	-0.333656	0.738639	0.869871
BP1026B_I1315	hypothetical protein	245.317	0.661619	1.58186	0.15469	4.27706	1.89377e-05	0.00018054
BP1026B_I1316	hypothetical protein	62.5016	0.530347	1.44428	0.2874	1.84533	0.0649897	0.179175
BP1026B_I1317	hypothetical protein	6.19609	0.0254633	1.01781	0.61385	0.0414812	0.966912	0.986773
BP1026B_I1318	PAAR motif-containing protein	31.5622	-0.179348	-1.13237	0.29897	-0.599887	0.548582	0.737017
BP1026B_I1319	transposase B	7.87013	0.251956	1.19082	0.575081	0.438123	0.661297	0.819192
BP1026B_I1320	transposase	8.32889	0.213096	1.15917	0.521572	0.408566	0.682858	0.832919
BP1026B_I1321	hypothetical protein	247.727	0.489779	1.40423	0.277918	1.76231	0.0780164	0.205797
BP1026B_I1322	hypothetical protein	37.6687	0.0505834	1.03568	0.302434	0.167254	0.86717	0.942252
BP1026B_I1323	exported avidin family protein	229.464	-1.03272	-2.04587	0.302329	-3.41587	0.000635788	0.00398946
BP1026B_I1324	endonuclease Nuc	13.1448	-1.20523	-2.30575	0.441636	-2.72902	0.00635232	0.0279402
BP1026B_I1325	histone deacetylase family protein	4.76696	-1.41123	-2.65963	0.751399	-1.87813	0.0603633	0.168818
BP1026B_I1326	transporter	0.875416	-0.472373	-1.38739	1.34958	-0.350015	0.726328	NA
BP1026B_I1328	LuxR family transcriptional regulator	20.6856	0.397358	1.31709	0.33076	1.20135	0.229616	0.431145
BP1026B_I1329	2-dehydropantoate 2-reductase	10.9231	0.293759	1.22583	0.476257	0.616807	0.537362	0.729095
BP1026B_I1330	MarR family transcriptional regulator	35.2657	0.174033	1.12821	0.289206	0.601762	0.547332	0.73654
BP1026B_I1331	glycerate kinase	2.90545	-0.272565	-1.20795	0.865852	-0.314794	0.752918	0.877568
BP1026B_I1332	hypothetical protein	3.13364	-1.94086	-3.83935	0.888521	-2.18437	0.0289349	0.0939821
BP1026B_I1333	trigger factor	2334.46	-0.585506	-1.50057	0.116114	-5.04249	4.59502e-07	6.38602e-06
BP1026B_I1334	ATP-dependent Clp protease proteolytic subunit	625.158	0.0566131	1.04002	0.175671	0.322268	0.74725	0.87512
BP1026B_I1335	ATP-dependent protease ATP-binding subunit ClpX	2005.17	0.179797	1.13272	0.16425	1.09465	0.273669	0.482047
BP1026B_I1336	ATP-dependent protease La	2898.07	-0.263109	-1.20006	0.134417	-1.95742	0.0502985	0.146837
BP1026B_I1338	Sigma 54 modulation protein YhbH	288.204	1.38584	2.61324	0.191263	7.24574	4.30094e-13	1.66938e-11
BP1026B_I1339	hypothetical protein	0.703037	-1.37605	-2.59557	1.67138	-0.823305	0.410335	NA
BP1026B_I1340	hypothetical protein	35.7499	1.29118	2.44728	0.313276	4.12153	3.76361e-05	0.000337483
BP1026B_I1342	Carboxymuconolactone decarboxylase familyprotein	12.6489	2.09257	4.26507	0.475976	4.39637	1.10076e-05	0.000111805
BP1026B_I1344	peptidyl-prolyl cis-trans isomerase D	602.244	0.0340979	1.02392	0.162455	0.20989	0.833753	0.927075
BP1026B_I1345	hypothetical protein	0.49133	1.07519	2.107	1.8832	0.57094	0.56804	NA
BP1026B_I1346	acyl-CoA thioesterase I	27.8082	-0.0849339	-1.06064	0.310423	-0.273607	0.784386	0.897648
BP1026B_I1347	ABC transporter ATP-binding protein	44.3566	-0.0632544	-1.04482	0.276251	-0.228974	0.818889	0.917304
BP1026B_I1348	glucose-6-phosphate isomerase	59.7867	0.145333	1.10599	0.237196	0.612712	0.540067	0.731121
BP1026B_I1349	sugar kinase	4.61369	-0.985307	-1.97974	0.682152	-1.44441	0.148624	0.32292
BP1026B_I1350	D-amino acid dehydrogenase small subunit	14.4079	-0.109344	-1.07874	0.41353	-0.264417	0.791459	0.901255
BP1026B_I1351	phosphoribosylformylglycinamidine synthase	287.051	-0.392328	-1.31251	0.160598	-2.44291	0.0145694	0.0548269
BP1026B_I1352	acetyltransferase	4.09262	-2.41098	-5.31836	0.975376	-2.47185	0.0134417	0.0513592
BP1026B_I1353	peptidyl-prolyl cis-trans isomerase domain-containing protein	272.539	0.175529	1.12938	0.150378	1.16725	0.243109	0.447057
BP1026B_I1354	Cell division protein BolA	10.7666	-0.686106	-1.60893	0.430713	-1.59295	0.111171	0.265773
BP1026B_I1355	intracellular septation protein A	223.207	0.374709	1.29658	0.153249	2.4451	0.0144813	0.0546117
BP1026B_I1356	methionine-R-sulfoxide reductase	93.4196	0.135413	1.09841	0.230423	0.587669	0.556755	0.742431
BP1026B_I1357	hypothetical protein	60.2706	-0.579597	-1.49443	0.231441	-2.5043	0.0122695	0.0478154
BP1026B_I1358	long-chain-fatty-acid--CoA ligase	38.7361	0.521103	1.43505	0.266975	1.95188	0.0509527	0.148084
BP1026B_I1359	fatty oxidation complex subunit alpha	213.044	1.04926	2.06947	0.171094	6.13268	8.64086e-10	1.9812e-08
BP1026B_I1360	pyrazinamidase/nicotinamidase	9.02047	0.86332	1.81922	0.457755	1.88599	0.0592967	0.166546
BP1026B_I1361	acetyl-CoA acetyltransferase	25.2505	0.536042	1.44999	0.292215	1.83441	0.066593	0.182761
BP1026B_I1362	hypothetical protein	74.5293	0.835826	1.78488	0.216036	3.86892	0.00010932	0.000855974
BP1026B_I1363	stress responsive A/B barrel domain family protein	48.9856	0.0813886	1.05804	0.251704	0.32335	0.74643	0.874704
BP1026B_I1364	thioesterase family protein	14.918	0.135307	1.09833	0.379859	0.356204	0.721688	0.858997
BP1026B_I1365	oxidoreductase, zinc-binding dehydrogenase family protein	48.2915	0.215361	1.16099	0.231123	0.931801	0.351439	0.571089
BP1026B_I1366	esterase	49.447	0.77113	1.70661	0.271232	2.84306	0.00446823	0.0208058
BP1026B_I1367	acetyltransferase	5.35426	-0.0117761	-1.0082	0.57776	-0.0203823	0.983738	0.994722
BP1026B_I1368	hypothetical protein	13.5043	0.635281	1.55324	0.388884	1.6336	0.102342	0.250017
BP1026B_I1369	glycine cleavage T-protein, aminomethyl transferase	30.2835	-0.438336	-1.35504	0.310757	-1.41054	0.158379	0.337341
BP1026B_I1370	hypothetical protein	217.785	-0.12925	-1.09372	0.190834	-0.677292	0.498221	0.696975
BP1026B_I1371	thymidylate kinase	42.1327	0.230992	1.17364	0.263437	0.876842	0.380573	0.598994
BP1026B_I1372	DNA polymerase III subunit delta'	47.9638	0.216237	1.1617	0.243787	0.88699	0.375084	0.594056
BP1026B_I1373	phosphinothricin acetyltransferase	22.1011	0.19419	1.14408	0.31003	0.626359	0.53108	0.724152
BP1026B_I1374	hypothetical protein	51.1309	0.148264	1.10823	0.248192	0.597376	0.550256	0.738112
BP1026B_I1375	ankyrin repeat-containing protein	85.3781	-0.278759	-1.21315	0.236933	-1.17653	0.239383	0.442904
BP1026B_I1376	hypothetical protein	132.405	0.03685	1.02587	0.250563	0.147069	0.883078	0.950417
BP1026B_I1377	mechanosensitive ion channel family protein	40.9731	0.40969	1.3284	0.297792	1.37576	0.168896	0.352585
BP1026B_I1378	hypothetical protein	20.3197	-0.285463	-1.2188	0.344267	-0.829192	0.406996	0.622815
BP1026B_I1379	glycosyl transferase group 1 protein	83.8641	0.633288	1.5511	0.199508	3.17425	0.00150224	0.00831282
BP1026B_I1380	lipoprotein	1365.28	0.507529	1.42161	0.235231	2.15758	0.0309608	0.0991403
BP1026B_I1381	hypothetical protein	9.89178	-0.0270203	-1.01891	0.469884	-0.0575042	0.954144	0.982531
BP1026B_I1382	phosphate starvation-inducible protein	474.448	0.627469	1.54485	0.216551	2.89755	0.00376085	0.0181069
BP1026B_I1383	asparaginase family protein	28.6589	0.129598	1.09399	0.350718	0.369524	0.711737	0.853076
BP1026B_I1384	LysM domain/BON superfamily protein	68.1713	-0.0157236	-1.01096	0.268466	-0.0585683	0.953296	0.982437
BP1026B_I1385	2-hydroxy-3-oxopropionate reductase	2.73439	0.576763	1.4915	0.782438	0.737135	0.46104	0.66869
BP1026B_I1386	hydroxypyruvate isomerase	201.82	-0.367246	-1.28989	0.198752	-1.84776	0.0646371	0.178384
BP1026B_I1387	glyoxylate carboligase	22.9482	0.0306203	1.02145	0.314703	0.097299	0.922489	0.969666
BP1026B_I1388	LysR family transcriptional regulator	48.8583	0.321287	1.24944	0.243442	1.31977	0.186912	0.377858
BP1026B_I1389	cytochrome c oxidase family protein	1.2876	0.454297	1.37012	1.1732	0.38723	0.698586	NA
BP1026B_I1390	Ser/Thr protein phosphatase family protein family	6.13237	-0.238051	-1.1794	0.57272	-0.41565	0.677666	0.829191
BP1026B_I1391	RNA polymerase sigma factor	6.19257	-0.676086	-1.5978	0.558193	-1.2112	0.225817	0.427706
BP1026B_I1392	hypothetical protein	1.65289	0.530775	1.4447	1.00423	0.528539	0.597126	NA
BP1026B_I1393	primosomal replication protein n	348.039	-2.27673	-4.84577	0.224877	-10.1243	4.30936e-24	7.8057e-22
BP1026B_I1394	30S ribosomal protein S18	1631.98	-1.22515	-2.33779	0.177213	-6.91344	4.7304e-12	1.58673e-10
BP1026B_I1395	50S ribosomal protein L9	1164.58	-0.679834	-1.60195	0.192981	-3.5228	0.000427009	0.0028753
BP1026B_I1396	replicative DNA helicase	207.358	-0.751277	-1.68328	0.18541	-4.05197	5.07875e-05	0.000444789
BP1026B_I1397	hypothetical protein	632.976	-0.162768	-1.11943	0.164153	-0.991568	0.321408	0.539501
BP1026B_I1398	phosphate transporter family protein	143.951	-0.0493819	-1.03482	0.211454	-0.233535	0.815346	0.914997
BP1026B_I1399	NLP/P60 family lipoprotein	29.1714	-0.0695125	-1.04936	0.307119	-0.226337	0.820939	0.918275
BP1026B_I1400	PhoH family protein	318.83	0.0476519	1.03358	0.153923	0.309583	0.756878	0.880136
BP1026B_I1401	anti-oxidant AhpCTSA family protein	92.2642	-0.546892	-1.46094	0.208776	-2.61952	0.00880537	0.0363866
BP1026B_I1402	polysaccharide deacetylase family protein	116.885	0.237324	1.1788	0.186967	1.26934	0.204321	0.399956
BP1026B_I1403	NAD-dependent epimerase/dehydratase family protein	359.031	-0.320954	-1.24916	0.174095	-1.84356	0.0652473	0.179703
BP1026B_I1404	formyltransferase	23.1571	-0.451047	-1.36703	0.348217	-1.2953	0.195216	0.388145
BP1026B_I1405	glycosyl transferase family protein	79.1451	0.235798	1.17756	0.209871	1.12354	0.261209	0.467835
BP1026B_I1406	aminotransferase	90.9469	-0.0215353	-1.01504	0.197634	-0.108966	0.91323	0.965736
BP1026B_I1407	drug/metabolite exporter (DME) family protein	45.0137	-0.061661	-1.04367	0.255703	-0.241143	0.809445	0.911422
BP1026B_I1408	dolichyl-phosphate-mannose-protein mannosyltransferase family protein	73.7169	-0.0195952	-1.01368	0.240454	-0.0814925	0.93505	0.975065
BP1026B_I1409	hypothetical protein	35.7404	-0.538653	-1.45262	0.273402	-1.97019	0.0488166	0.143584
BP1026B_I1410	aminotransferase AlaT	179.674	-0.762975	-1.69699	0.193789	-3.93713	8.24605e-05	0.000674355
BP1026B_I1411	homoserine dehydrogenase	86.2598	-0.394117	-1.31414	0.193029	-2.04175	0.0411767	0.125705
BP1026B_I1412	threonine synthase	81.4169	-0.401364	-1.32076	0.209887	-1.91228	0.0558397	0.159534
BP1026B_I1413	molybdopterin biosynthesis moeA protein	80.101	-0.103485	-1.07437	0.223588	-0.462835	0.643483	0.80476
BP1026B_I1414	molybdopterin converting factor subunit 1	6.63675	0.397628	1.31734	0.543274	0.731911	0.464223	0.670629
BP1026B_I1415	molybdopterin converting factor subunit 2	66.3061	0.533744	1.44768	0.209714	2.54511	0.0109243	0.0434137
BP1026B_I1416	hypothetical protein	56.3149	0.404144	1.3233	0.236259	1.71059	0.0871561	0.221977
BP1026B_I1417	transcriptional regulator	368.435	-0.0991111	-1.07111	0.188295	-0.52636	0.598638	0.773235
BP1026B_I1418	ClpB heat-shock protein	2171.07	0.228498	1.17161	0.156497	1.46008	0.144269	0.317511
BP1026B_I1419	ISBma2, transposase	0.116031	-1.04218	-2.05934	3.18446	-0.32727	0.743463	NA
BP1026B_I1420	hypothetical protein	19.8696	0.0624809	1.04426	0.339688	0.183936	0.854063	0.935076
BP1026B_I1421	hypothetical protein	28.1969	0.236822	1.17839	0.355806	0.665593	0.505671	0.702402
BP1026B_I1422	MerR family transcriptional regulator	11.6253	-0.73254	-1.66156	0.432006	-1.69567	0.0899479	0.226916
BP1026B_I1423	carboxymuconolactone decarboxylase family protein	4.8688	0.0731709	1.05203	0.669798	0.109243	0.913009	0.965736
BP1026B_I1424	multidrug resistance protein	30.7525	0.09215	1.06596	0.295527	0.311815	0.755181	0.87948
BP1026B_I1425	hypothetical protein	80.6863	-0.138681	-1.1009	0.195137	-0.710684	0.47728	0.679471
BP1026B_I1426	ISBma1, transposase	2.03651	0.050449	1.03559	0.966508	0.0521972	0.958372	0.983959
BP1026B_I1427	hypothetical protein	32.5084	0.40306	1.32231	0.268153	1.5031	0.132814	0.30049
BP1026B_I1428	hypothetical protein	19.0207	0.187888	1.1391	0.335931	0.559307	0.575952	0.757526
BP1026B_I1429	MerR family transcriptional regulator	2.75511	0.406013	1.32502	0.847415	0.479119	0.631854	0.795158
BP1026B_I1430	transcription termination factor Rho	1624.59	-0.976119	-1.96717	0.124587	-7.83484	4.69459e-15	2.40664e-13
BP1026B_I1431	hypothetical protein	179.017	-1.10717	-2.15422	0.278768	-3.97163	7.13816e-05	0.00059675
BP1026B_I1432	thioredoxin 1	1663.56	-0.270785	-1.20646	0.185911	-1.45652	0.145248	0.318771
BP1026B_I1433	DNA polymerase III subunits gamma and tau	400.351	-0.245612	-1.1856	0.167202	-1.46895	0.141846	0.313584
BP1026B_I1434	hypothetical protein	244.709	-0.00205992	-1.00143	0.16129	-0.0127715	0.98981	0.996699
BP1026B_I1435	recombination protein RecR	95.606	0.385903	1.30668	0.185599	2.07923	0.0375964	0.116145
BP1026B_I1436	stationary phase survival protein SurE	119.176	-0.146622	-1.10697	0.179464	-0.817003	0.413927	0.629697
BP1026B_I1437	CAIB/BAIF family protein	79.9481	0.167641	1.12322	0.222705	0.752751	0.451599	0.660406
BP1026B_I1438	protein-L-isoaspartate O-methyltransferase	59.7792	-0.140127	-1.102	0.271317	-0.516471	0.605525	0.777511
BP1026B_I1439	peptidase	2901.82	0.141445	1.10301	0.178319	0.793214	0.427653	0.638776
BP1026B_I1440	RNA polymerase sigma factor RpoS	800.354	0.488768	1.40325	0.160686	3.04175	0.00235204	0.0121492
BP1026B_I1441	protein polB	314.819	0.510654	1.4247	0.144434	3.53555	0.000406934	0.00276451
BP1026B_I1442	endonuclease/exonuclease/phosphatase family protein	18.1235	0.190493	1.14115	0.393849	0.48367	0.62862	0.792925
BP1026B_I1443	23S rRNA 5-methyluridine methyltransferase	74.4842	-0.224005	-1.16797	0.212262	-1.05532	0.291278	0.504398
BP1026B_I1444	hypothetical protein	707.721	-0.339512	-1.26533	0.141568	-2.39822	0.0164749	0.0604897
BP1026B_I1445	radical SAM protein	682.483	-0.646485	-1.56535	0.13487	-4.7934	1.63977e-06	2.00687e-05
BP1026B_I1446	nucleoside diphosphate kinase	3773.16	-1.13727	-2.19965	0.222161	-5.11915	3.0691e-07	4.37729e-06
BP1026B_I1447	hypothetical protein	253.289	-0.399905	-1.31942	0.166565	-2.40089	0.0163551	0.0601311
BP1026B_I1448	4-hydroxy-3-methylbut-2-en-1-yl diphosphate synthase	481.983	-0.104996	-1.07549	0.139639	-0.751914	0.452103	0.660766
BP1026B_I1449	histidyl-tRNA synthetase	566.956	0.102833	1.07388	0.151071	0.680689	0.496068	0.695109
BP1026B_I1450	hypothetical protein	304.899	0.330407	1.25737	0.146128	2.26108	0.0237544	0.0805247
BP1026B_I1451	PQQ repeat-containing protein	148.251	0.56584	1.48025	0.180934	3.12732	0.00176405	0.00953817
BP1026B_I1452	GTP-binding protein EngA	143.727	-0.253601	-1.19218	0.195714	-1.29577	0.195055	0.38806
BP1026B_I1453	RNA-binding protein Hfq	4035.55	-0.0816729	-1.05824	0.287386	-0.284192	0.776263	0.892331
BP1026B_I1454	GTP-binding protein HflX	499.613	-0.614896	-1.53145	0.133631	-4.60146	4.19532e-06	4.70049e-05
BP1026B_I1455	ftsH protease activity modulator HflK	463.953	0.27916	1.21349	0.147806	1.8887	0.0589327	0.165928
BP1026B_I1456	HflC protein	90.5687	-0.104518	-1.07513	0.220669	-0.473639	0.635757	0.798038
BP1026B_I1457	hypothetical protein	62.43	-0.262815	-1.19982	0.217862	-1.20634	0.227688	0.429064
BP1026B_I1458	ATP phosphoribosyltransferase regulatory subunit	74.0676	-0.176288	-1.12997	0.238078	-0.740464	0.459019	0.667854
BP1026B_I1459	adenylosuccinate synthetase	712.467	-0.544227	-1.45824	0.160591	-3.3889	0.000701726	0.0043679
BP1026B_I1460	phosphoribosyl transferase domain-containing protein	193.884	0.914218	1.88455	0.170122	5.37391	7.70493e-08	1.23872e-06
BP1026B_I1461	kup system potassium uptake protein	340.749	-0.211765	-1.1581	0.143131	-1.47952	0.139002	0.309058
BP1026B_I1462	transcription accessory protein, TEX	236.051	-0.708963	-1.63463	0.151898	-4.66737	3.05076e-06	3.50483e-05
BP1026B_I1463	hypothetical protein	428.781	-0.130461	-1.09464	0.24816	-0.525711	0.599089	0.773633
BP1026B_I1464	hypothetical protein	218.856	-0.491052	-1.40547	0.232678	-2.11043	0.0348209	0.108996
BP1026B_I1465	ATP-dependent helicase	143.635	-0.0389963	-1.0274	0.178183	-0.218856	0.826762	0.922603
BP1026B_I1466	competence lipoprotein ComL	1045.46	0.173528	1.12781	0.141995	1.22207	0.22168	0.422669
BP1026B_I1467	ribosomal large subunit pseudouridine synthase D	46.0606	-0.685108	-1.60782	0.242786	-2.82186	0.00477454	0.0219871
BP1026B_I1468	hypothetical protein	32.2582	0.0132325	1.00921	0.281088	0.047076	0.962453	0.984928
BP1026B_I1469	poly(R)-hydroxyalkanoic acid synthase	490.97	-0.244111	-1.18436	0.147546	-1.65447	0.0980324	0.24236
BP1026B_I1470	acetyl-CoA acetyltransferase	764.493	0.150881	1.11025	0.132354	1.13999	0.254292	0.4603
BP1026B_I1471	acetyacetyl-CoA reductase	1976.85	-0.0754608	-1.0537	0.136891	-0.551246	0.581465	0.760984
BP1026B_I1472	hypothetical protein	1765.55	-0.414199	-1.33256	0.172571	-2.40017	0.0163873	0.0602086
BP1026B_I1474	30S ribosomal protein S12 methylthiotransferase	154.434	0.0368161	1.02585	0.164531	0.223764	0.822941	0.919757
BP1026B_I1475	carbohydrate kinase	28.9356	-0.430724	-1.34791	0.3249	-1.32571	0.184935	0.374278
BP1026B_I1476	beta-ketothiolase	74.7497	-0.526737	-1.44067	0.214335	-2.45754	0.0139893	0.0531595
BP1026B_I1477	hypothetical protein	16.0152	-1.04654	-2.06557	0.382267	-2.73772	0.0061867	0.0273099
BP1026B_I1478	cystathionine beta-lyase	137.071	-0.507954	-1.42203	0.181237	-2.80271	0.00506751	0.0231597
BP1026B_I1479	phosphoserine phosphatase	23.8272	-0.947183	-1.9281	0.3351	-2.82657	0.00470498	0.0217036
BP1026B_I1480	hypothetical protein	5.11219	0.498094	1.41235	0.617647	0.806437	0.419991	0.634509
BP1026B_I1481	hypothetical protein	244.342	-0.0603743	-1.04274	0.174857	-0.345279	0.729885	0.864095
BP1026B_I1482	hypothetical protein	13.4993	0.3811	1.30233	0.386949	0.984883	0.324682	0.541868
BP1026B_I1483	ABC transporter ATP-binding protein	8.57982	-0.502368	-1.41654	0.513658	-0.97802	0.328064	0.54417
BP1026B_I1484	AsmA family protein	906.954	-0.747699	-1.67911	0.180947	-4.13215	3.59389e-05	0.000323867
BP1026B_I1485	ABC transporter ATP-binding protein	769.69	-0.580765	-1.49564	0.12809	-4.53402	5.78708e-06	6.32737e-05
BP1026B_I1486	hypothetical protein	732.868	-0.29744	-1.22896	0.177038	-1.68009	0.0929397	0.232783
BP1026B_I1487	aldehyde dehydrogenase	148.824	0.232314	1.17472	0.168498	1.37874	0.167976	0.351747
BP1026B_I1488	hypothetical protein	2.86212	-0.23239	-1.17478	0.819487	-0.28358	0.776732	0.892527
BP1026B_I1489	2-nitropropane dioxygenase	174.832	0.480991	1.3957	0.169765	2.83327	0.00460738	0.0213077
BP1026B_I1490	outer membrane protein W	4421.35	1.53239	2.89265	0.161194	9.50654	1.971e-21	2.3801e-19
BP1026B_I1491	hypothetical protein	125.676	-0.0487273	-1.03435	0.228084	-0.213638	0.83083	0.92477
BP1026B_I1492	manganese transport protein	9.22927	1.12465	2.18049	0.48867	2.30146	0.0213656	0.0742331
BP1026B_I1493	putrescine-binding periplasmic protein	1002.44	0.0444765	1.03131	0.234911	0.189333	0.849831	0.9332
BP1026B_I1494	putrescine ABC transporter ATP-binding protein	41.7229	-0.00610112	-1.00424	0.25162	-0.0242473	0.980655	0.993453
BP1026B_I1495	putrescine transport system permease	114.013	-0.298754	-1.23008	0.183635	-1.62689	0.10376	0.252049
BP1026B_I1496	putrescine transport system permease	82.8875	0.0749948	1.05336	0.207615	0.361221	0.717934	0.856764
BP1026B_I1497	hypothetical protein	10.997	-1.31294	-2.48447	0.489633	-2.68148	0.00732977	0.0314862
BP1026B_I1498	hypothetical protein	84.5085	-1.10946	-2.15765	0.267911	-4.14117	3.4554e-05	0.000312944
BP1026B_I1499	metallo-beta-lactamase family protein	205.421	-1.88982	-3.70589	0.203335	-9.29411	1.48438e-20	1.55336e-18
BP1026B_I1500	sigma-54 dependent transcriptional regulator	9.77704	0.313643	1.24284	0.437556	0.716806	0.473494	0.67781
BP1026B_I1501	hypothetical protein	5.44307	0.86428	1.82043	0.58228	1.4843	0.137729	0.307485
BP1026B_I1502	transcriptional regulator	0.332161	1.12999	2.18856	2.30389	0.490467	0.623803	NA
BP1026B_I1503	hypothetical protein	3.04851	0.536155	1.4501	0.780947	0.686545	0.49237	0.691889
BP1026B_I1504	MerR family transcriptional regulator	77.2502	1.5767	2.98287	0.222574	7.08393	1.40125e-12	5.07625e-11
BP1026B_I1505	hypothetical protein	11.439	2.32195	5.00009	0.586679	3.95779	7.56449e-05	0.000628523
BP1026B_I1506	RND efflux system outer membrane lipoprotein	36.1956	0.903954	1.87119	0.401168	2.25331	0.0242398	0.0818129
BP1026B_I1507	AcrB/AcrD/AcrF family protein	246.663	0.829454	1.77701	0.193151	4.29432	1.7523e-05	0.00016943
BP1026B_I1508	RND family efflux transporter MFP subunit	68.3501	0.712279	1.63839	0.262218	2.71637	0.00660031	0.0288313
BP1026B_I1509	TetR family transcriptional regulator	281.857	-0.082731	-1.05902	0.236899	-0.349224	0.726921	0.862276
BP1026B_I1510	voltage-gated ClC-type chloride channel ClcB	82.3257	0.84414	1.79519	0.206158	4.09463	4.22836e-05	0.000374827
BP1026B_I1511	hypothetical protein	7.04541	-0.108485	-1.0781	0.542958	-0.199803	0.841634	0.930128
BP1026B_I1512	LysR family transcriptional regulator	28.5875	-1.55363	-2.93555	0.353582	-4.39397	1.11297e-05	0.000112834
BP1026B_I1513	hypothetical protein	18.7051	-0.923117	-1.89621	0.346972	-2.66049	0.00780266	0.0329587
BP1026B_I1514	AP endonuclease	4.46468	-0.966651	-1.9543	0.73211	-1.32036	0.186714	0.377598
BP1026B_I1515	2-dehydro-3-deoxygluconokinase	11.5839	-0.692383	-1.61595	0.419169	-1.6518	0.0985756	0.24293
BP1026B_I1516	major facilitator family transporter	136.753	0.201273	1.14971	0.248794	0.808991	0.41852	0.633316
BP1026B_I1517	2-ketogluconate reductase	10.5125	0.662736	1.58308	0.45021	1.47206	0.141005	0.312487
BP1026B_I1518	LacI family transcriptional regulator	283.504	-0.695544	-1.6195	0.201418	-3.45324	0.000553894	0.00357042
BP1026B_I1519	hypothetical protein	124	-0.428966	-1.34627	0.233712	-1.83545	0.0664391	0.182585
BP1026B_I1520	hypothetical protein	41.7889	-0.0267307	-1.0187	0.287931	-0.0928371	0.926033	0.971253
BP1026B_I1521	hypothetical protein	16.3889	-0.779776	-1.71686	0.35911	-2.17141	0.0298999	0.0963698
BP1026B_I1522	hypothetical protein	56.6848	0.699783	1.62426	0.253255	2.76316	0.00572454	0.0256448
BP1026B_I1523	hypothetical protein	10.0919	-0.0434771	-1.03059	0.551084	-0.0788938	0.937117	0.975736
BP1026B_I1524	nonribosomal peptide synthetase	19.0832	-0.00314678	-1.00218	0.365886	-0.00860045	0.993138	0.996699
BP1026B_I1525	AsnC family transcriptional regulator	75.4253	0.137741	1.10018	0.251874	0.546864	0.584472	0.762658
BP1026B_I1526	hypothetical protein	65.2438	0.443954	1.36033	0.233948	1.89766	0.0577404	0.163588
BP1026B_I1527	hypothetical protein	90.4249	0.991817	1.98869	0.222511	4.45739	8.29637e-06	8.6697e-05
BP1026B_I1528	saccharopine dehydrogenase	770.832	0.690931	1.61433	0.132539	5.21303	1.85783e-07	2.75832e-06
BP1026B_I1529	shikimate kinase	81.9419	0.835451	1.78441	0.204233	4.09067	4.30135e-05	0.000380057
BP1026B_I1530	cyd operon protein YbgT	11.8014	-0.546691	-1.46073	0.446997	-1.22303	0.221319	0.422403
BP1026B_I1531	magnesium and cobalt transport protein CorA	129.443	0.630871	1.5485	0.184232	3.42432	0.000616335	0.00388534
BP1026B_I1532	YciI-like protein	5.52977	0.642867	1.56143	0.606378	1.06018	0.289065	0.502194
BP1026B_I1533	lipoprotein	2.54358	0.370366	1.29268	0.82673	0.447989	0.654161	0.813598
BP1026B_I1534	hypothetical protein	3.72338	-2.44329	-5.43881	0.914691	-2.67117	0.00755884	0.0322408
BP1026B_I1537	mechanosensitive ion channel family protein	3.87864	0.495891	1.41019	0.67045	0.73964	0.459519	0.667881
BP1026B_I1538	transcriptional regulator NosR	5.42868	0.159905	1.11721	0.584165	0.273733	0.78429	0.897648
BP1026B_I1539	cytochrome c family protein	0.512742	-2.56613	-5.9222	1.91837	-1.33766	0.181007	NA
BP1026B_I1540	hypothetical protein	1.14948	1.65037	3.13914	1.23926	1.33174	0.182946	NA
BP1026B_I1541	hypothetical protein	0.07862	-0.780229	-1.7174	3.49422	-0.223291	0.823309	NA
BP1026B_I1542	hypothetical protein	0.513987	1.24481	2.36987	1.74001	0.715405	0.474359	NA
BP1026B_I1543	hypothetical protein	1.82108	-1.61329	-3.05949	1.11825	-1.4427	0.149106	NA
BP1026B_I1544	ABC transporter ATP-binding protein	0.350376	0.329708	1.25676	1.91861	0.171847	0.863558	NA
BP1026B_I1545	copper ABC transporter periplasmic copper-binding protein	7.75012	-0.335536	-1.26185	0.540542	-0.620739	0.534771	0.726305
BP1026B_I1546	nitrous-oxide reductase	29.0683	0.0302847	1.02121	0.32596	0.0929092	0.925976	0.971253
BP1026B_I1548	ABC transporter ATP-binding protein	2.04066	-0.300714	-1.23175	1.00483	-0.299269	0.764735	0.886052
BP1026B_I1549	ApbE family protein	5.06969	0.186391	1.13791	0.60276	0.30923	0.757147	0.88026
BP1026B_I1550	ABC transporter membrane protein	1.57478	0.0718749	1.05108	1.04059	0.0690714	0.944933	NA
BP1026B_I1551	methyl-accepting chemotaxis transmembrane protein	9.26221	-0.114361	-1.0825	0.509186	-0.224595	0.822294	0.919224
BP1026B_I1552	hypothetical protein	0.0524133	-0.513808	-1.42781	3.50205	-0.146716	0.883356	NA
BP1026B_I1554	dihydroxyacetone kinase	3.80008	0.148233	1.10821	0.766387	0.193418	0.846632	0.932337
BP1026B_I1555	hypothetical protein	13.9423	-0.510254	-1.4243	0.395693	-1.28952	0.197217	0.390696
BP1026B_I1556	Rieske (2Fe-2S) domain-containing protein	4.49437	-1.23107	-2.34741	0.702365	-1.75275	0.079645	0.208574
BP1026B_I1557	sodium/hydrogen exchanger	17.5605	-0.627517	-1.5449	0.401728	-1.56205	0.118277	0.277632
BP1026B_I1558	alkylhalidase	68.9376	-1.15678	-2.2296	0.270938	-4.26955	1.9587e-05	0.000185752
BP1026B_I1559	hypothetical protein	336.109	-1.84314	-3.58791	0.286757	-6.42754	1.29685e-10	3.42604e-09
BP1026B_I1560	hypothetical protein	37.3649	-2.16921	-4.49779	0.404396	-5.36408	8.1362e-08	1.30036e-06
BP1026B_I1562	Alcohol dehydrogenase	6.11898	-1.45176	-2.73541	0.805437	-1.80245	0.0714747	0.192369
BP1026B_I1564	hypothetical protein	3371.04	0.969409	1.95804	0.28619	3.3873	0.000705849	0.00438854
BP1026B_I1565	polyhydroxyalkanoate depolymerase domain-containing protein	792.079	0.930453	1.90587	0.16978	5.48033	4.24537e-08	7.05485e-07
BP1026B_I1567	hypothetical protein	186.289	0.489687	1.40414	0.17577	2.78595	0.00533714	0.0242695
BP1026B_I1568	hypothetical protein	10.2167	1.20389	2.30359	0.471857	2.55138	0.0107298	0.0428403
BP1026B_I1569	fimbrial subunit	25.7378	0.54238	1.45637	0.31244	1.73595	0.0825734	0.214178
BP1026B_I1570	fimbrial chaperone protein	19.9456	0.871207	1.82919	0.339957	2.5627	0.0103863	0.0418379
BP1026B_I1571	outer membrane usher protein	26.3418	0.598845	1.5145	0.309014	1.93792	0.0526325	0.151932
BP1026B_I1572	type-1 fimbrial protein, A subunit	13.2431	0.943694	1.92345	0.402834	2.34264	0.0191478	0.0679174
BP1026B_I1573	hypothetical protein	1.65533	0.885744	1.84772	1.06092	0.834883	0.403784	NA
BP1026B_I1574	hypothetical protein	17.8192	-1.11214	-2.16167	0.404515	-2.74933	0.00597181	0.0264905
BP1026B_I1575	outer membrane protein	43.1824	-0.212305	-1.15854	0.27052	-0.784802	0.432569	0.643642
BP1026B_I1576	hypothetical protein	28.9917	-0.0638713	-1.04527	0.276717	-0.230819	0.817456	0.916644
BP1026B_I1577	DNA-binding response regulator	17.9421	-0.582991	-1.49795	0.346864	-1.68075	0.0928118	0.232736
BP1026B_I1578	two-component regulatory system, sensor kinase protein	82.6976	-0.0513393	-1.03623	0.215017	-0.238769	0.811285	0.912629
BP1026B_I1579	EAL domain-containing protein	23.5403	0.144302	1.1052	0.310483	0.464765	0.6421	0.803821
BP1026B_I1580	hypothetical protein	6.70607	0.614276	1.53079	0.547244	1.12249	0.261655	0.46817
BP1026B_I1581	H-NS histone family protein	8.87264	-0.680115	-1.60227	0.543755	-1.25078	0.211016	0.410255
BP1026B_I1582	putative lipase	206.415	0.182974	1.13522	0.23452	0.780208	0.435269	0.646114
BP1026B_I1583	hypothetical protein	3.01715	1.18646	2.27594	0.8671	1.36831	0.171216	0.355652
BP1026B_I1584	hypothetical protein	2.78701	0.440018	1.35662	0.846935	0.519541	0.603383	0.776318
BP1026B_I1585	Putative bacteriophage gp31 protein	11.5698	0.153492	1.11226	0.418703	0.366589	0.713925	0.854133
BP1026B_I1587	GntR family transcriptional regulator	138.507	-0.280448	-1.21457	0.232829	-1.20452	0.228387	0.429579
BP1026B_I1588	peptide synthase	136.32	-0.0972775	-1.06975	0.182204	-0.533894	0.593415	0.768132
BP1026B_I1589	alpha/beta fold family hydrolase	13.984	-0.319848	-1.2482	0.412826	-0.774776	0.438472	0.649276
BP1026B_I1590	nitrilotriacetate monooxygenase	37.0828	0.615994	1.53261	0.260623	2.36354	0.0181012	0.0648825
BP1026B_I1591	glucose-6-phosphate dehydrogenase	201.901	-0.297496	-1.22901	0.183712	-1.61937	0.105368	0.255122
BP1026B_I1592	aldehyde dehydrogenase	104.505	-0.66347	-1.58389	0.18747	-3.53907	0.000401542	0.00273774
BP1026B_I1593	NIPSNAP family protein	14.6259	0.155197	1.11357	0.403426	0.384697	0.700462	0.845283
BP1026B_I1594	ABC transporter substrate-binding protein	15.953	0.21615	1.16163	0.391674	0.551862	0.581043	0.760816
BP1026B_I1595	ABC transporter permease	23.2188	0.170545	1.12548	0.321917	0.52978	0.596265	0.770902
BP1026B_I1596	putrescine ABC transporter permease	18.5633	-0.0940958	-1.0674	0.350778	-0.268249	0.788507	0.899881
BP1026B_I1597	spermidine/putrescine ABC transporter ATP-binding protein	11.0373	0.172797	1.12724	0.414311	0.41707	0.676627	0.828728
BP1026B_I1598	GntR family transcriptional regulator	3.26794	0.242139	1.18274	0.759273	0.318909	0.749796	0.876834
BP1026B_I1599	succinate-semialdehyde dehydrogenase	21.969	0.962192	1.94827	0.323055	2.97841	0.00289746	0.0144315
BP1026B_I1600	outer membrane porin	15.9048	0.220976	1.16552	0.45602	0.484576	0.627977	0.792525
BP1026B_I1601	hypothetical protein	4.06894	0.257469	1.19538	0.681441	0.37783	0.705557	0.849169
BP1026B_I1602	hypothetical protein	7.49351	0.0199444	1.01392	0.540356	0.0369098	0.970557	0.988382
BP1026B_I1603	H-NS histone family protein	8.92297	0.2608	1.19814	0.519167	0.502343	0.615427	0.783695
BP1026B_I1604	ompA family protein	57.5402	0.449381	1.36545	0.296288	1.5167	0.129341	0.294816
BP1026B_I1605	outer membrane protein	24.3631	0.153944	1.11261	0.318934	0.482683	0.629321	0.793257
BP1026B_I1606	cable pili-associated 22 kDa adhesin protein	92.9174	-0.0460783	-1.03245	0.215404	-0.213915	0.830613	0.924718
BP1026B_I1607	hypothetical protein	5.42795	0.825607	1.77228	0.589676	1.4001	0.161483	0.342238
BP1026B_I1608	sulfotransferase domain-containing protein	3.67998	-0.479889	-1.39464	0.739116	-0.649273	0.516162	0.710621
BP1026B_I1609	ABC transporter ATP-binding protein/permease	27.4224	0.131864	1.09571	0.291184	0.452854	0.650654	0.810558
BP1026B_I1610	HlyD family secretion protein	40.6378	0.292144	1.22446	0.24911	1.17275	0.240895	0.44449
BP1026B_I1611	hypothetical protein	81.6735	0.328929	1.25608	0.208919	1.57444	0.115387	0.272971
BP1026B_I1612	hypothetical protein	12.7478	0.428375	1.34572	0.432717	0.989967	0.32219	0.540198
BP1026B_I1613	Adenylylsulfate kinase	19.3381	0.499376	1.4136	0.327744	1.52368	0.127589	0.291555
BP1026B_I1614	hypothetical protein	1.39051	-0.154693	-1.11318	1.19147	-0.129834	0.896698	NA
BP1026B_I1615	hypothetical protein	0.366148	-0.151403	-1.11065	2.03	-0.0745829	0.940547	NA
BP1026B_I1616	hypothetical protein	6.33649	-0.465527	-1.38082	0.572448	-0.813222	0.416091	0.631574
BP1026B_I1617	DNA-binding response regulator	14.7686	-0.245196	-1.18525	0.409147	-0.599286	0.548982	0.737131
BP1026B_I1618	putative transposase	3.41327	0.101651	1.073	0.778531	0.130568	0.896117	0.957056
BP1026B_I1619	hypothetical protein	10.0516	0.1325	1.09619	0.450073	0.294396	0.768455	0.887753
BP1026B_I1620	hypothetical protein	10.2757	0.782619	1.72025	0.460903	1.69801	0.089505	0.226113
BP1026B_I1621	hypothetical protein	55.9551	0.257542	1.19544	0.269598	0.955281	0.339436	0.556576
BP1026B_I1622	integrase catalytic subunit	22.4165	0.204549	1.15233	0.307862	0.664417	0.506424	0.702913
BP1026B_I1623	outer membrane porin	17.6254	-0.109444	-1.07881	0.36597	-0.299052	0.7649	0.886052
BP1026B_I1624	Is2000 transposase	4.13358	0.850689	1.80336	0.718414	1.18412	0.236366	0.439754
BP1026B_I1625	phenylalanine and histidine ammonia-lyase	4.83527	-0.459097	-1.37468	0.630383	-0.728284	0.46644	0.672852
BP1026B_I1626	major facilitator family transporter	2.2208	-0.96484	-1.95185	0.936159	-1.03064	0.302711	0.517762
BP1026B_I1627	urocanate hydratase	11.9137	-0.192324	-1.1426	0.416794	-0.461438	0.644484	0.805643
BP1026B_I1628	hypothetical protein	3.97516	0.42425	1.34187	0.680909	0.623064	0.533243	0.724785
BP1026B_I1629	LysR family transcriptional regulator	19.0192	0.0484536	1.03416	0.349096	0.138797	0.88961	0.954648
BP1026B_I1630	allantoinase	3.46169	0.803794	1.74569	0.761531	1.0555	0.291198	0.504398
BP1026B_I1631	allantoate amidohydrolase	6.40084	0.562109	1.47643	0.569394	0.987205	0.323542	0.540802
BP1026B_I1632	hypothetical protein	4.66285	0.0675739	1.04795	0.632221	0.106883	0.914882	0.966647
BP1026B_I1633	transposase	12.6139	-0.436921	-1.35371	0.454245	-0.961863	0.336118	0.55247
BP1026B_I1635	RNA polymerase sigma factor	128.275	0.59686	1.51242	0.216555	2.75616	0.0058485	0.0260812
BP1026B_I1636	hypothetical protein	19.7566	-0.436761	-1.35356	0.344805	-1.26669	0.205266	0.401085
BP1026B_I1637	hypothetical protein	43.0384	1.13119	2.1904	0.281079	4.02447	5.71048e-05	0.000493334
BP1026B_I1638	hypothetical protein	17.0592	0.594604	1.51006	0.349864	1.69953	0.08922	0.225498
BP1026B_I1639	hypothetical protein	12.8884	-0.106405	-1.07654	0.439865	-0.241904	0.808854	0.911422
BP1026B_I1640	hypothetical protein	15.0365	-0.27099	-1.20664	0.395551	-0.685095	0.493284	0.692637
BP1026B_I1641	Putative signal peptide protein	14.2011	0.647098	1.56602	0.439891	1.47104	0.141279	0.312841
BP1026B_I1642	putative insertion element protein	8.49102	0.73345	1.66261	0.472961	1.55076	0.120959	0.282099
BP1026B_I1643	hypothetical protein	9.72394	0.390398	1.31075	0.489598	0.797384	0.425228	0.63708
BP1026B_I1644	hypothetical protein	48.0464	0.0833809	1.0595	0.254806	0.327232	0.743492	0.872925
BP1026B_I1645	recombinase	11.7502	1.26619	2.40526	0.469105	2.69917	0.00695121	0.0300261
BP1026B_I1646	hypothetical protein	1.66306	-0.422486	-1.34023	1.05909	-0.398913	0.689957	NA
BP1026B_I1647	hypothetical protein	2.93023	2.03342	4.09373	0.923944	2.2008	0.0277503	0.0908405
BP1026B_I1648	lipoprotein	1.79116	1.05658	2.08	1.06947	0.987949	0.323178	NA
BP1026B_I1649	DNA invertase	15.8229	0.731732	1.66063	0.43339	1.68839	0.0913362	0.229672
BP1026B_I1650	transposase	45.0968	0.410406	1.32906	0.275268	1.49093	0.135979	0.304951
BP1026B_I1651	hypothetical protein	1.08066	-2.43064	-5.39132	1.50886	-1.61091	0.1072	NA
BP1026B_I1652	hypothetical protein	2.31887	-1.52727	-2.88239	1.00373	-1.5216	0.12811	0.2925
BP1026B_I1653	hypothetical protein	0.889243	-0.375034	-1.29687	1.51835	-0.247001	0.804908	NA
BP1026B_I1654	hemagluttinin motif-containing protein	95.9308	0.20227	1.15051	0.206651	0.978798	0.32768	0.543703
BP1026B_I1655	hypothetical protein	36.1628	-0.346088	-1.27111	0.299389	-1.15598	0.247689	0.45227
BP1026B_I1656	putative HNS-like protein	56.4029	-0.916135	-1.88705	0.276178	-3.31718	0.000909298	0.0054179
BP1026B_I1657	hypothetical protein	1.26921	0.747459	1.67883	1.19224	0.626934	0.530702	NA
BP1026B_I1658	hypothetical protein	4.83413	-0.445667	-1.36194	0.658854	-0.676428	0.498769	0.697261
BP1026B_I1659	galactose oxidase	408.644	0.298932	1.23023	0.175777	1.70063	0.0890117	0.225122
BP1026B_I1660	hypothetical protein	17.9009	-0.339529	-1.26534	0.349127	-0.972509	0.330797	0.545871
BP1026B_I1661	non-ribosomal peptide synthetase	28.591	0.525696	1.43963	0.311701	1.68654	0.0916922	0.230247
BP1026B_I1662	hypothetical protein	87.6601	-0.299302	-1.23055	0.215861	-1.38655	0.165578	0.348389
BP1026B_I1663	peptidase	32.7849	0.163927	1.12033	0.328828	0.49852	0.618117	0.785328
BP1026B_I1664	carbamoyl transferase	319.867	0.622462	1.5395	0.205086	3.03513	0.00240432	0.012384
BP1026B_I1665	hypothetical protein	989.468	0.480701	1.39542	0.198575	2.42075	0.0154884	0.0575374
BP1026B_I1666	ribosomal-protein-serine acetyltransferase	72.8862	0.174687	1.12872	0.243592	0.717128	0.473295	0.677704
BP1026B_I1667	Beta-eliminating lyase	70.19	0.831632	1.7797	0.32681	2.5447	0.0109373	0.0434137
BP1026B_I1668	argininosuccinate lyase	266.002	0.447421	1.3636	0.215539	2.07582	0.0379102	0.116981
BP1026B_I1669	cysteine synthase	195.888	0.671997	1.59328	0.20885	3.21761	0.00129264	0.00728653
BP1026B_I1670	hypothetical protein	18.8252	0.463705	1.37908	0.38368	1.20857	0.226827	0.428873
BP1026B_I1671	hypothetical protein	191.206	0.238962	1.18014	0.198997	1.20083	0.229817	0.431225
BP1026B_I1672	kinase	215.145	0.460187	1.37572	0.198126	2.32269	0.0201956	0.071077
BP1026B_I1673	argininosuccinate lyase	348.673	0.629954	1.54752	0.193745	3.25146	0.00114815	0.00656744
BP1026B_I1674	argininosuccinate synthase	674.06	0.531256	1.44519	0.189223	2.80756	0.00499184	0.0228331
BP1026B_I1675	nonribosomal peptide synthetase	672.501	0.324906	1.25258	0.220548	1.47318	0.140704	0.312075
BP1026B_I1676	hypothetical protein	939.263	0.650379	1.56958	0.17835	3.64664	0.000265695	0.00189473
BP1026B_I1677	histidinol-phosphate aminotransferase	280.633	-0.176177	-1.12989	0.218472	-0.806405	0.420009	0.634509
BP1026B_I1678	JmjC domain-containing protein	1895.14	0.263388	1.20029	0.186777	1.41017	0.15849	0.337341
BP1026B_I1679	mbtH-like protein	453.221	0.147392	1.10757	0.253122	0.582295	0.560368	0.745442
BP1026B_I1681	syringopeptin synthetase C	22.2686	0.0135701	1.00945	0.317816	0.0426978	0.965942	0.986626
BP1026B_I1682	outer membrane protein	13.9407	1.09007	2.12884	0.410789	2.65359	0.0079641	0.0334961
BP1026B_I1683	AraC family transcriptional regulator	4.35272	-0.00562329	-1.00391	0.654548	-0.00859111	0.993145	0.996699
BP1026B_I1684	transmembrane protein	0.903433	-2.10981	-4.31634	1.52581	-1.38274	0.166743	NA
BP1026B_I1685	chemotaxis protein CheW2	1.29551	-0.414563	-1.33289	1.23594	-0.335422	0.737306	NA
BP1026B_I1686	methyl-accepting chemotaxis protein	11.9884	-0.0512187	-1.03614	0.443646	-0.115449	0.908089	0.96378
BP1026B_I1687	hypothetical protein	3.12813	0.446716	1.36293	0.764024	0.584688	0.558757	0.74437
BP1026B_I1688	hypothetical protein	14.201	-0.526433	-1.44036	0.427664	-1.23095	0.218341	0.419611
BP1026B_I1689	AMP-binding protein	17.7163	-0.388527	-1.30906	0.369841	-1.05052	0.293478	0.506916
BP1026B_I1690	EmrB/QacA family drug resistance transporter	19.3179	0.0128061	1.00892	0.368245	0.0347762	0.972258	0.988585
BP1026B_I1691	ubiquinone/menaquinone biosynthesis methyltransferase	93.702	0.270917	1.20657	0.200833	1.34897	0.177347	0.363662
BP1026B_I1692	ABC transporter permease	13.2458	-0.566194	-1.48061	0.456918	-1.23916	0.215287	0.41623
BP1026B_I1693	ABC transporter substrate-binding protein	27.6689	0.266996	1.2033	0.289699	0.921632	0.356721	0.576911
BP1026B_I1694	ABC transporter ATP-binding protein	5.78646	0.327085	1.25448	0.571732	0.572095	0.567258	0.75036
BP1026B_I1695	ABC transporter permease	10.6353	0.547867	1.46192	0.466233	1.17509	0.239957	0.443513
BP1026B_I1696	hypothetical protein	24.715	-0.106027	-1.07626	0.310264	-0.341731	0.732553	0.866122
BP1026B_I1697	hypothetical protein	653.524	0.464705	1.38003	0.227774	2.0402	0.0413307	0.126104
BP1026B_I1698	arginine/ornithine antiporter	709.189	0.554041	1.46819	0.183138	3.02527	0.0024841	0.0126986
BP1026B_I1699	arginine deiminase	472.326	1.05081	2.07169	0.16618	6.32332	2.55999e-10	6.44026e-09
BP1026B_I1700	ornithine carbamoyltransferase	992.656	1.09789	2.14041	0.209563	5.23896	1.61483e-07	2.42403e-06
BP1026B_I1701	carbamate kinase	340.881	1.10974	2.15807	0.170895	6.49367	8.37674e-11	2.25343e-09
BP1026B_I1702	LysR family transcriptional regulator	9.89059	0.403701	1.3229	0.461276	0.875184	0.381474	0.599664
BP1026B_I1703	short-chain dehydrogenase	36.1965	0.523072	1.43701	0.278794	1.87619	0.0606285	0.169386
BP1026B_I1704	PduO protein	1.37301	0.395897	1.31576	1.15576	0.342542	0.731943	NA
BP1026B_I1705	glutathione S-transferase	46.6602	0.623712	1.54084	0.251528	2.4797	0.0131494	0.0506046
BP1026B_I1707	putative extracellular ligand binding protein	9.69037	-0.441513	-1.35803	0.483439	-0.913276	0.361097	0.580711
BP1026B_I1708	MarR family transcriptional regulator	21.9842	-0.570015	-1.48454	0.37008	-1.54025	0.1235	0.285331
BP1026B_I1709	major facilitator family transporter	59.2418	0.34681	1.27175	0.287509	1.20626	0.227718	0.429064
BP1026B_I1710	fenI protein	33.2668	0.20331	1.15134	0.268441	0.757374	0.448826	0.658455
BP1026B_I1711	precorrin-4 C(11)-methyltransferase	39.3285	0.268823	1.20482	0.26668	1.00803	0.313438	0.530873
BP1026B_I1712	cobalt-precorrin-6x reductase	0.514253	-0.210896	-1.15741	1.83697	-0.114806	0.908599	NA
BP1026B_I1713	cobalt-precorrin-6A synthase	5.62474	-0.250555	-1.18966	0.613091	-0.408675	0.682779	0.832919
BP1026B_I1714	hypothetical protein	6.65041	-0.601388	-1.51718	0.559784	-1.07432	0.282679	0.494021
BP1026B_I1715	precorrin-6Y C5,15-methyltransferase	1.77701	-0.957441	-1.94186	1.03868	-0.921787	0.35664	NA
BP1026B_I1716	precorrin-3B synthase	2.17839	-0.526582	-1.44051	0.983686	-0.535315	0.592432	0.767774
BP1026B_I1717	precorrin-8X methylmutase	0.996167	0.280799	1.21487	1.27304	0.220573	0.825425	NA
BP1026B_I1718	precorrin-2 C(20)-methyltransferase	16.4347	0.748574	1.68013	0.451171	1.65918	0.0970797	0.240882
BP1026B_I1719	precorrin-3b C17-methyltransferase	8.84582	0.58112	1.49601	0.482193	1.20516	0.228141	0.429414
BP1026B_I1720	glycosyl hydrolase family protein	136.32	-0.389211	-1.30968	0.215339	-1.80744	0.0706943	0.190931
BP1026B_I1721	hypothetical protein	35.4835	0.309158	1.23898	0.26526	1.16549	0.24382	0.447607
BP1026B_I1722	carboxylesterase	13.3018	0.415626	1.33388	0.423282	0.981913	0.326143	0.543085
BP1026B_I1723	hypothetical protein	5.96468	-0.288022	-1.22096	0.564271	-0.510431	0.609749	0.780537
BP1026B_I1724	magnesium chelatase subunit ChII	14.9134	0.677092	1.59891	0.399364	1.69543	0.0899947	0.226929
BP1026B_I1725	cobaltochelatase subunit CobN	74.8278	0.989347	1.98529	0.229855	4.30423	1.67568e-05	0.00016377
BP1026B_I1726	cobalamin biosynthesis protein CobW	33.4089	1.52741	2.88269	0.299407	5.10147	3.3703e-07	4.75694e-06
BP1026B_I1727	high affinity nickel transporter	133.073	1.69542	3.23871	0.186563	9.08765	1.01203e-19	9.82028e-18
BP1026B_I1728	cobalamin biosynthesis protein CbiG	0.780622	-0.545693	-1.45972	1.50471	-0.362657	0.716861	NA
BP1026B_I1729	cob(I)yrinic acid a,c-diamide adenosyltransferase	35.028	0.360854	1.28419	0.279984	1.28883	0.197456	0.390883
BP1026B_I1730	cobyrinic acid A,C-diamide synthase	15.7416	0.693485	1.61719	0.440967	1.57265	0.115801	0.273473
BP1026B_I1731	pyoverdine synthetase F	40.2739	1.02333	2.0326	0.291366	3.51218	0.000444447	0.00298164
BP1026B_I1732	TonB-dependent siderophore receptor	203.074	0.949633	1.93138	0.257259	3.69135	0.00022307	0.00162637
BP1026B_I1733	l-ornithine 5-monooxygenase	259.446	0.312342	1.24172	0.243553	1.28244	0.199688	0.393439
BP1026B_I1734	pyoverdine synthetase D	83.4169	0.868366	1.82559	0.324389	2.67693	0.00743008	0.0318164
BP1026B_I1735	siderophore malleobactin non-ribosomal peptide synthetase MbaJ	76.3897	0.645822	1.56463	0.758678	0.851247	0.394632	0.611285
BP1026B_I1736	cyclic peptide ABC transporter ATP-binding protein	95.7313	0.677689	1.59958	0.2538	2.67017	0.00758139	0.0322863
BP1026B_I1737	hypothetical protein	18.2376	1.00498	2.00692	0.376611	2.66848	0.00761952	0.0323979
BP1026B_I1738	iron compound ABC transporter substrate-binding protein	19.2593	0.460078	1.37562	0.373233	1.23268	0.217694	0.419039
BP1026B_I1739	ferric iron reductase protein FhuF	12.4423	0.166297	1.12217	0.449541	0.369926	0.711438	0.853076
BP1026B_I1740	iron-hydroxamate transporter permease subunit	6.58025	-0.839445	-1.78936	0.618989	-1.35615	0.17505	0.360039
BP1026B_I1741	iron compound ABC transporter ATP-binding protein	86.8382	0.911258	1.88068	0.545475	1.67058	0.0948055	0.236535
BP1026B_I1742	SyrP-like protein	77.6716	0.364528	1.28746	0.281637	1.29432	0.195556	0.38868
BP1026B_I1743	mbtH-like protein	15.9627	0.0597657	1.0423	0.405777	0.147287	0.882906	0.950417
BP1026B_I1744	extracytoplasmic-function sigma-70 factor	18.4834	0.00835246	1.00581	0.367208	0.0227458	0.981853	0.994096
BP1026B_I1745	short chain dehydrogenase	1.85207	0.808937	1.75192	1.06919	0.756586	0.449298	NA
BP1026B_I1746	zinc-binding dehydrogenase family oxidoreductase	4.79246	-0.448374	-1.3645	0.629255	-0.712547	0.476126	0.678657
BP1026B_I1747	ribose ABC transporter permease	0.425306	0.248354	1.18785	1.83471	0.135364	0.892324	NA
BP1026B_I1748	ribose ABC transporter ATP-binding protein	0.875416	-0.472373	-1.38739	1.34958	-0.350015	0.726328	NA
BP1026B_I1749	Xylose ABC transporter, periplasmicxylose-binding protein XylF	1.66967	-0.174837	-1.12884	1.06224	-0.164593	0.869265	NA
BP1026B_I1750	AraC family transcriptional regulator	10.0838	0.757042	1.69002	0.472676	1.60161	0.109242	0.262085
BP1026B_I1751	hypothetical protein	5.02004	0.107594	1.07743	0.683934	0.157316	0.874996	0.947535
BP1026B_I1752	hypothetical protein	992.449	0.0500983	1.03534	0.127946	0.391558	0.695385	0.841961
BP1026B_I1753	hypothetical protein	85.3026	-0.0527031	-1.03721	0.233416	-0.225791	0.821364	0.918562
BP1026B_I1754	asparagine synthase	79.2472	0.885341	1.8472	0.201807	4.38706	1.14893e-05	0.000115616
BP1026B_I1755	ABC transporter membrane protein	80.1578	0.595307	1.51079	0.211455	2.81529	0.00487336	0.0224043
BP1026B_I1756	hypothetical protein	49.686	1.21748	2.3254	0.244045	4.98875	6.07718e-07	8.13385e-06
BP1026B_I1757	hypothetical protein	17.9275	1.26103	2.39666	0.382237	3.29907	0.000970056	0.00569692
BP1026B_I1758	Pi-fimbriae usher protein	18.3589	-0.356061	-1.27993	0.442652	-0.804383	0.421176	0.634711
BP1026B_I1759	type 1 fimbriae major subunit FimA	124.475	0.947772	1.92889	0.54961	1.72445	0.0846273	0.217636
BP1026B_I1760	Outer membrane efflux protein	17.6482	0.00218635	1.00152	0.383503	0.00570099	0.995451	0.997201
BP1026B_I1761	multidrug efflux protein	98.7143	0.52473	1.43866	0.212689	2.46713	0.0136201	0.051865
BP1026B_I1762	periplasmic multidrug efflux lipoprotein	35.1542	0.192749	1.14294	0.316009	0.609948	0.541896	0.732868
BP1026B_I1763	Transcription repressor of multidrug effluxpump acrAB operon, TetR (AcrR) family	192.054	-0.371647	-1.29383	0.189625	-1.95991	0.0500069	0.146174
BP1026B_I1764	peptidase	14.008	-1.42771	-2.69019	0.454912	-3.13842	0.00169862	0.00925806
BP1026B_I1765	amino acid transport system, membrane protein	10.6658	-0.42966	-1.34692	0.513118	-0.837352	0.402395	0.618036
BP1026B_I1766	binding-protein-dependent transport system inner membrane protein	2.03872	-0.656074	-1.57579	0.974078	-0.673533	0.500608	0.69841
BP1026B_I1767	extracellular solute-binding protein	5.20641	1.02897	2.04056	0.624263	1.64829	0.0992929	0.244216
BP1026B_I1768	hypothetical protein	0.844501	0.070681	1.05021	1.40195	0.0504163	0.959791	NA
BP1026B_I1769	hypothetical protein	0.369572	0.884988	1.84675	2.0292	0.436127	0.662745	NA
BP1026B_I1770	hypothetical protein	0.706971	0.361525	1.28478	1.47232	0.245547	0.806033	NA
BP1026B_I1771	fimbriae membrane protein	1.21423	-0.921551	-1.89415	1.24322	-0.741263	0.458534	NA
BP1026B_I1772	hypothetical protein	0.860798	0.511439	1.42547	1.34126	0.381312	0.702972	NA
BP1026B_I1773	type IV pilus protein	1.45963	-0.177223	-1.13071	1.12059	-0.158151	0.874338	NA
BP1026B_I1774	fimbriae assembly protein	0.0524133	-0.513808	-1.42781	3.50205	-0.146716	0.883356	NA
BP1026B_I1776	RhcC2	1.81141	-0.00765009	-1.00532	0.989202	-0.0077336	0.99383	NA
BP1026B_I1777	CpaB family Flp pilus assembly protein	0.28983	0.201648	1.15001	2.37056	0.0850635	0.932211	NA
BP1026B_I1778	fimbriae assembly protein	0.0524133	-0.513808	-1.42781	3.50205	-0.146716	0.883356	NA
BP1026B_I1779	fimbriae assembly protein	8.2227	0.250844	1.1899	0.506418	0.49533	0.620367	0.787247
BP1026B_I1780	permease	0.298335	-0.644489	-1.56319	2.37724	-0.271108	0.786308	NA
BP1026B_I1781	ABC transporter ATP-binding protein	1.12592	0.0326476	1.02289	1.30429	0.025031	0.98003	NA
BP1026B_I1782	ABC transporter substrate binding protein	26.3901	-0.136909	-1.09955	0.309278	-0.442671	0.658003	0.816718
BP1026B_I1783	dicarboxylic acid transporter PcaT	33.9101	-0.186289	-1.13783	0.281154	-0.662586	0.507595	0.70418
BP1026B_I1784	SpoVR family protein	332.769	-0.292461	-1.22473	0.162061	-1.80463	0.0711326	0.191744
BP1026B_I1785	hypothetical protein	231.114	-0.583166	-1.49813	0.180736	-3.22661	0.00125265	0.0070905
BP1026B_I1786	protein kinase	2845.77	-1.25662	-2.38936	0.183478	-6.84892	7.4412e-12	2.37856e-10
BP1026B_I1788	methyl-accepting chemotaxis protein I	23.3347	-0.112998	-1.08147	0.331408	-0.340962	0.733132	0.866304
BP1026B_I1789	ribokinase	2.28321	-1.42915	-2.69288	0.974295	-1.46685	0.142416	0.314333
BP1026B_I1790	ribose operon repressor RbsR	24.217	-0.271639	-1.20718	0.311879	-0.870975	0.383768	0.601845
BP1026B_I1791	membrane protein component of ABC ribose transporter	25.5507	-0.748381	-1.67991	0.300146	-2.49339	0.012653	0.0489719
BP1026B_I1792	ABC transporter ATP-binding protein	20.7462	0.189288	1.1402	0.327815	0.577422	0.563655	0.748509
BP1026B_I1793	ribose ABC transporter periplasmic ribose-binding protein	106.87	0.414208	1.33257	0.21756	1.90388	0.0569259	0.161617
BP1026B_I1794	transcriptional regulator CysB-like protein	21.6317	1.68463	3.21457	0.394189	4.27365	1.92302e-05	0.000182687
BP1026B_I1795	sulfate ABC transporter ATP-binding protein	19.333	1.51885	2.86562	0.376409	4.03509	5.45819e-05	0.000475317
BP1026B_I1796	sulfate transport system permease	11.5574	1.49449	2.81764	0.453563	3.29499	0.000984241	0.00575093
BP1026B_I1797	sulfate ABC transporter, permease protein CysT	7.30429	2.07847	4.22359	0.604232	3.43986	0.000582023	0.00372302
BP1026B_I1798	sulfate ABC transporter substrate-binding protein	75.6493	1.25469	2.38617	0.206161	6.08599	1.15773e-09	2.56045e-08
BP1026B_I1799	hypothetical protein	43.96	-1.03564	-2.05002	0.283844	-3.64863	0.000263647	0.00188593
BP1026B_I1800	LexA repressor	224.592	-0.994021	-1.99173	0.182578	-5.44437	5.19899e-08	8.56101e-07
BP1026B_I1801	hypothetical protein	56.741	-0.400427	-1.3199	0.218585	-1.8319	0.0669657	0.183506
BP1026B_I1802	DNA binding protein	124.646	-0.40276	-1.32203	0.173532	-2.32095	0.0202893	0.0712829
BP1026B_I1803	nodulation ABC transporter NodI	40.4495	-0.197196	-1.14647	0.243274	-0.81059	0.417601	0.632966
BP1026B_I1804	ABC transporter permease NodJ	26.6309	0.363133	1.28622	0.31056	1.16928	0.242289	0.446003
BP1026B_I1805	hypothetical protein	15.9111	-0.197447	-1.14667	0.361539	-0.546131	0.584976	0.762658
BP1026B_I1806	hypothetical protein	23.0862	-0.109153	-1.07859	0.342982	-0.318247	0.750298	0.876834
BP1026B_I1807	aldo/keto reductase family oxidoreductase	39.6479	-0.0692151	-1.04915	0.272886	-0.253641	0.799773	0.906652
BP1026B_I1808	thioesterase family protein	3.78233	0.806187	1.74858	0.727666	1.10791	0.267901	0.475123
BP1026B_I1809	transcriptional regulator	47.6148	0.539831	1.4538	0.245985	2.19457	0.0281948	0.0920737
BP1026B_I1810	sodium:dicarboxylate symporter family protein	41.046	0.230197	1.17299	0.262723	0.876194	0.380925	0.599289
BP1026B_I1811	tRNA-dihydrouridine synthase A	46.2772	-0.239042	-1.18021	0.262631	-0.910181	0.362727	0.581625
BP1026B_I1813	hypothetical protein	47.116	-0.447475	-1.36365	0.255106	-1.75407	0.0794184	0.208382
BP1026B_I1814	hypothetical protein	78.4448	-0.717624	-1.64447	0.23179	-3.09601	0.00196145	0.0104291
BP1026B_I1815	molybdenum-pterin-binding protein	0.827467	-0.698787	-1.62314	1.6143	-0.432873	0.665107	NA
BP1026B_I1816	aliphatic sulfonates ABC transporter ATP-binding protein	0.677724	0.653755	1.57326	1.54522	0.423081	0.672236	NA
BP1026B_I1817	aliphatic sulfonates ABC transporter permease	3.41193	-0.352768	-1.27701	0.74637	-0.472645	0.636467	0.798559
BP1026B_I1818	alkanesulfonate monooxygenase	9.95959	0.3134	1.24263	0.452551	0.692519	0.488611	0.689433
BP1026B_I1819	hypothetical protein	40.7384	0.797123	1.73763	0.261615	3.04693	0.0023119	0.0119911
BP1026B_I1820	3-hydroxyisobutyryl-CoA hydrolase	13.6495	0.0531761	1.03755	0.386959	0.13742	0.890698	0.954933
BP1026B_I1821	SMR family multidrug efflux pump	6.15146	0.213758	1.15971	0.577209	0.37033	0.711136	0.85305
BP1026B_I1822	hypothetical protein	7.28995	0.100034	1.0718	0.543801	0.183953	0.85405	0.935076
BP1026B_I1824	leucyl/phenylalanyl-tRNA--protein transferase	47.6705	-0.130894	-1.09497	0.267447	-0.48942	0.624544	0.789984
BP1026B_I1825	mutT/nudix family protein	67.0502	-0.779302	-1.7163	0.234962	-3.31672	0.000910805	0.00542094
BP1026B_I1826	arginyl-tRNA-protein transferase	123.092	0.520947	1.4349	0.209415	2.48763	0.0128596	0.0496782
BP1026B_I1827	dihydroorotate dehydrogenase 2	63.454	-0.384992	-1.30585	0.249787	-1.54128	0.123248	0.285042
BP1026B_I1828	amino acid ABC transporter substrate-binding protein	161.428	0.194508	1.14433	0.194435	1.00037	0.317129	0.534516
BP1026B_I1829	amino acid ABC transporter permease	27.4203	0.0685337	1.04865	0.311711	0.219863	0.825978	0.922203
BP1026B_I1830	Gfo/Idh/MocA family oxidoreductase	9.48851	-0.199499	-1.1483	0.482678	-0.413317	0.679375	0.830284
BP1026B_I1831	GntR family transcriptional regulator	112.871	-0.418615	-1.33664	0.224289	-1.86641	0.0619839	0.172287
BP1026B_I1832	ribose-5-phosphate isomerase A	40.6241	-1.12671	-2.1836	0.285113	-3.95179	7.75673e-05	0.000638637
BP1026B_I1833	N-acetylmuramoyl-L-alanine amidase domain-containing protein	11.7539	-1.36017	-2.56716	0.450069	-3.02214	0.00250991	0.0128064
BP1026B_I1834	RNA methyltransferase	15.3651	-0.202911	-1.15102	0.37033	-0.547919	0.583748	0.762658
BP1026B_I1835	ribonuclease R	838.086	0.281742	1.21566	0.126993	2.21856	0.0265165	0.087593
BP1026B_I1838	methyl-accepting chemotaxis domain-containing protein	36.5353	-0.597486	-1.51308	0.265024	-2.25446	0.024167	0.0816689
BP1026B_I1839	phosphoesterase family protein	9.25895	-0.162647	-1.11934	0.463481	-0.350924	0.725645	0.861139
BP1026B_I1840	hypothetical protein	3.79147	0.00741733	1.00515	0.738162	0.0100484	0.991983	0.996699
BP1026B_I1841	sulfate permease family protein	9.15609	-0.713598	-1.63989	0.478691	-1.49073	0.136033	0.304951
BP1026B_I1842	hypothetical protein	20.3207	0.147769	1.10785	0.350906	0.421106	0.673678	0.827159
BP1026B_I1843	acetyltransferase	5.09044	0.345614	1.27069	0.687411	0.502776	0.615122	0.783695
BP1026B_I1844	major facilitator family transporter	81.8428	0.359814	1.28326	0.214243	1.67946	0.0930616	0.232825
BP1026B_I1845	TetR family transcriptional regulator	359.4	0.425598	1.34313	0.166708	2.55296	0.0106813	0.042741
BP1026B_I1846	long-chain-fatty-acid--CoA ligase	220.1	1.26464	2.40268	0.167628	7.54436	4.54508e-14	1.99177e-12
BP1026B_I1847	hypothetical protein	33.2881	-0.208084	-1.15515	0.272061	-0.764842	0.444366	0.653854
BP1026B_I1848	hypothetical protein	0.295681	-1.9027	-3.73913	2.27708	-0.835589	0.403386	NA
BP1026B_I1849	hypothetical protein	87.3431	-2.69193	-6.46177	0.348993	-7.71342	1.22493e-14	5.93516e-13
BP1026B_I1850	Hfq protein	202.439	-1.20879	-2.31144	0.204225	-5.91894	3.2402e-09	6.61927e-08
BP1026B_I1851	hypothetical protein	191.253	0.541565	1.45555	0.160045	3.38383	0.000714821	0.00442912
BP1026B_I1852	sigma-54 dependent transcriptional regulator	77.7872	-0.325403	-1.25301	0.212851	-1.52878	0.126319	0.289505
BP1026B_I1853	hypothetical protein	43.7559	0.0776878	1.05533	0.293493	0.264701	0.79124	0.901194
BP1026B_I1854	hypothetical protein	0.752428	-1.94363	-3.84673	1.58948	-1.22281	0.221401	NA
BP1026B_I1855	hypothetical protein	6.124	0.0571116	1.04038	0.553071	0.103263	0.917754	0.967187
BP1026B_I1856	hypothetical protein	16.5626	0.734598	1.66393	0.384434	1.91085	0.0560232	0.159796
BP1026B_I1857	Flp pilus assembly protein TadB	6.04523	0.212902	1.15902	0.570591	0.373125	0.709055	0.852247
BP1026B_I1858	type II/IV secretion system protein	13.9192	-0.88622	-1.84833	0.410951	-2.15651	0.0310438	0.0993473
BP1026B_I1859	fimbriae assembly protein	5.45962	1.2239	2.33577	0.600529	2.03803	0.0415466	0.12662
BP1026B_I1860	type II/III secretion system protein	22.3303	0.561954	1.47627	0.32484	1.72994	0.0836411	0.215917
BP1026B_I1861	CpaB family Flp pilus assembly protein	9.68704	0.551883	1.466	0.483909	1.14047	0.254092	0.460091
BP1026B_I1862	hypothetical protein	52.1873	0.312039	1.24146	0.263072	1.18614	0.235568	0.438682
BP1026B_I1863	hypothetical protein	1.45989	-0.192702	-1.1429	1.12269	-0.171644	0.863718	NA
BP1026B_I1864	Flp pilus assembly protein, pilin Flp	355.688	0.781623	1.71906	0.248547	3.14477	0.0016622	0.00910524
BP1026B_I1865	hypothetical protein	4.82709	-1.06133	-2.08685	0.656502	-1.61664	0.105957	0.256052
BP1026B_I1866	hypothetical protein	0.702772	-0.462064	-1.37751	1.53787	-0.300457	0.763828	NA
BP1026B_I1867	hypothetical protein	2.12487	-0.596631	-1.51218	0.913707	-0.652979	0.51377	0.708373
BP1026B_I1868	lipoprotein	4.62455	-0.532576	-1.44651	0.651795	-0.817091	0.413876	0.629697
BP1026B_I1869	two-partner secretion family protein	8.30146	0.680143	1.6023	0.46883	1.45072	0.146857	0.320618
BP1026B_I1870	hypothetical protein	391.292	0.327111	1.2545	0.225903	1.44802	0.147612	0.32188
BP1026B_I1871	hypothetical protein	25.6866	1.5952	3.02135	0.321839	4.9565	7.17727e-07	9.3979e-06
BP1026B_I1872	ATPase, AFG1 type	62.0894	0.303762	1.23436	0.214363	1.41705	0.156469	0.334618
BP1026B_I1873	dihydrolipoamide dehydrogenase	406.411	0.284325	1.21784	0.158367	1.79536	0.0725966	0.194522
BP1026B_I1874	dihydrolipoamide succinyltransferase	489.225	0.502244	1.41641	0.14352	3.49947	0.000466183	0.00310066
BP1026B_I1875	2-oxoglutarate dehydrogenase E1 component	2937.61	0.113673	1.08198	0.131767	0.862685	0.38831	0.606693
BP1026B_I1876	GTP-binding protein TypA	317.909	-0.928591	-1.90342	0.159513	-5.82141	5.83519e-09	1.13244e-07
BP1026B_I1877	MarR family transcriptional regulator	234.009	-0.553983	-1.46813	0.166714	-3.32295	0.000890705	0.0053305
BP1026B_I1878	RND efflux system outer membrane lipoprotein	151.408	-0.589911	-1.50515	0.182051	-3.24037	0.00119375	0.00680677
BP1026B_I1879	multidrug resistance protein	132.408	-0.354556	-1.27859	0.198196	-1.78891	0.0736285	0.196608
BP1026B_I1880	EmrB/QacA family drug resistance transporter	65.1325	0.0119789	1.00834	0.217639	0.0550402	0.956106	0.983493
BP1026B_I1881	tRNA pseudouridine synthase B	20.7465	0.193599	1.14361	0.331691	0.583672	0.559441	0.744733
BP1026B_I1882	ribosome-binding factor A	223.385	0.137177	1.09975	0.170848	0.802916	0.422023	0.635256
BP1026B_I1883	translation initiation factor IF-2	1954.01	-0.714896	-1.64136	0.125861	-5.68006	1.34645e-08	2.43076e-07
BP1026B_I1884	transcription elongation factor NusA	935.614	-1.15318	-2.22404	0.1236	-9.32993	1.05939e-20	1.19932e-18
BP1026B_I1885	hypothetical protein	563.349	-1.66635	-3.1741	0.16086	-10.359	3.80979e-25	7.96247e-23
BP1026B_I1886	hypothetical protein	438.044	-0.680782	-1.60301	0.170793	-3.986	6.71956e-05	0.000566989
BP1026B_I1887	RNA pseudouridylate synthase family protein	139.446	-0.727711	-1.65601	0.23617	-3.0813	0.00206097	0.010841
BP1026B_I1888	segregation and condensation protein B	435.418	-0.867059	-1.82394	0.180866	-4.79393	1.63543e-06	2.00608e-05
BP1026B_I1889	OsmT protein	55.7257	0.340103	1.26585	0.228825	1.4863	0.137199	0.306807
BP1026B_I1890	hypothetical protein	62.2498	-0.30846	-1.23839	0.226404	-1.36243	0.173061	0.35798
BP1026B_I1891	hypothetical protein	233.679	0.467004	1.38224	0.184763	2.52758	0.0114851	0.0452021
BP1026B_I1892	hypothetical protein	386.738	0.0426144	1.02998	0.180363	0.23627	0.813223	0.913594
BP1026B_I1893	hypothetical protein	209.839	-0.116876	-1.08438	0.252076	-0.463654	0.642895	0.804582
BP1026B_I1894	hypothetical protein	3048.16	-0.0534249	-1.03773	0.176873	-0.302052	0.762613	0.88486
BP1026B_I1895	hypothetical protein	154.945	-1.01691	-2.02358	0.20723	-4.90716	9.24041e-07	1.18147e-05
BP1026B_I1896	lipoprotein	196.885	-0.36359	-1.28662	0.176952	-2.05473	0.0399049	0.122303
BP1026B_I1897	hypothetical protein	657.436	-0.613014	-1.52945	0.143388	-4.27521	1.9096e-05	0.000181729
BP1026B_I1898	hypothetical protein	12.1239	-1.11411	-2.16462	0.455237	-2.44733	0.014392	0.0544232
BP1026B_I1899	hypothetical protein	19.2058	-0.0176859	-1.01233	0.325947	-0.05426	0.956728	0.983531
BP1026B_I1901	hypothetical protein	42.0042	-2.69443	-6.47297	0.318917	-8.44869	2.94587e-17	2.00098e-15
BP1026B_I1902	hypothetical protein	666.11	-0.341844	-1.26738	0.233865	-1.46171	0.14382	0.316788
BP1026B_I1903	hypothetical protein	28.6011	0.146916	1.1072	0.289177	0.508049	0.611419	0.781386
BP1026B_I1904	MerR family transcriptional regulator	27.8352	0.436818	1.35362	0.30445	1.43478	0.151351	0.326884
BP1026B_I1905	integration host factor subunit alpha	94.8423	0.214586	1.16037	0.219518	0.977536	0.328304	0.544198
BP1026B_I1906	phenylalanyl-tRNA synthetase subunit beta	221.377	-0.469913	-1.38503	0.164128	-2.86309	0.00419527	0.0197549
BP1026B_I1907	phenylalanyl-tRNA synthetase subunit alpha	234.215	-0.462099	-1.37754	0.147457	-3.13378	0.0017257	0.00939623
BP1026B_I1908	50S ribosomal protein L20	772.438	-0.933005	-1.90925	0.189099	-4.93396	8.05791e-07	1.04428e-05
BP1026B_I1909	50S ribosomal protein L35	3500.36	-1.04505	-2.06343	0.186708	-5.59723	2.17806e-08	3.78134e-07
BP1026B_I1910	translation initiation factor IF-3	1306.32	-0.971811	-1.9613	0.164307	-5.91459	3.32703e-09	6.77118e-08
BP1026B_I1911	threonyl-tRNA synthetase	1407.51	-1.23654	-2.35632	0.127559	-9.69388	3.2014e-22	4.46062e-20
BP1026B_I1913	GTP pyrophosphokinase	237.091	1.05544	2.07835	0.158671	6.65172	2.89687e-11	8.24168e-10
BP1026B_I1914	L-PSP family endoribonuclease	50.8623	0.00253874	1.00176	0.248372	0.0102215	0.991845	0.996699
BP1026B_I1915	alpha/beta fold family hydrolase	23.4834	-0.0655058	-1.04645	0.318442	-0.205707	0.837019	0.927859
BP1026B_I1916	LysR family transcriptional regulator	3.84021	-1.26014	-2.39519	0.726606	-1.73428	0.0828676	0.214737
BP1026B_I1917	hypothetical protein	5.32678	-0.0602547	-1.04265	0.647181	-0.0931034	0.925821	0.971253
BP1026B_I1918	polysaccharide deacetylase family protein	70.0996	1.51007	2.84823	0.234945	6.42731	1.29879e-10	3.42604e-09
BP1026B_I1919	short chain dehydrogenase	12.1204	0.881299	1.84203	0.439331	2.006	0.044856	0.134444
BP1026B_I1920	succinyl-CoA:3-ketoacid-coenzyme A transferase subunit B	729.202	0.930929	1.9065	0.171194	5.43785	5.39287e-08	8.82676e-07
BP1026B_I1921	3-oxoadipate CoA-succinyl transferase subunit alpha	1006.54	0.367354	1.28998	0.176082	2.08626	0.036955	0.114489
BP1026B_I1922	LuxR family transcriptional regulator	39.5397	0.693474	1.61717	0.260696	2.66009	0.00781207	0.0329587
BP1026B_I1923	lipoprotein	31.1421	0.218583	1.16359	0.302736	0.722025	0.470279	0.675879
BP1026B_I1924	hypothetical protein	62.4819	0.329244	1.25635	0.289179	1.13855	0.254891	0.460781
BP1026B_I1925	hypothetical protein	102.158	0.743275	1.67397	0.183711	4.0459	5.21229e-05	0.000455363
BP1026B_I1926	thioesterase family protein	61.4759	0.1253	1.09073	0.225351	0.556021	0.578197	0.758759
BP1026B_I1927	short chain dehydrogenase	275.572	-0.539167	-1.45313	0.213281	-2.52796	0.0114726	0.0452021
BP1026B_I1928	electron transfer flavoprotein-ubiquinone oxidoreductase	1684.97	0.420066	1.33799	0.177501	2.36656	0.0179544	0.0646122
BP1026B_I1929	chorismate synthase	126.165	0.14333	1.10445	0.215243	0.665899	0.505476	0.702402
BP1026B_I1930	acyltransferase family protein	146.305	0.731794	1.6607	0.177664	4.11898	3.80555e-05	0.000340682
BP1026B_I1931	hypothetical protein	959.135	-0.246764	-1.18654	0.265781	-0.928446	0.353176	0.572883
BP1026B_I1932	hypothetical protein	39.7605	0.095918	1.06875	0.243914	0.393245	0.694139	0.841202
BP1026B_I1933	flavodoxin	19.2194	-0.284065	-1.21762	0.355639	-0.798746	0.424438	0.636298
BP1026B_I1934	ribonuclease BN	153.68	0.324838	1.25252	0.167921	1.93447	0.0530548	0.152782
BP1026B_I1935	hypothetical protein	11.8917	-0.393462	-1.31354	0.464396	-0.847256	0.396853	0.612932
BP1026B_I1936	oxidoreductase, FAD-binding protein	66.3987	0.276627	1.21136	0.243913	1.13412	0.256743	0.463041
BP1026B_I1937	Ser/Thr protein phosphatase family protein	55.6747	0.046893	1.03304	0.238839	0.196337	0.844346	0.931319
BP1026B_I1938	hypothetical protein	17.8185	-0.313406	-1.24264	0.352923	-0.88803	0.374525	0.594056
BP1026B_I1939	transcriptional regulator	201.69	-0.191043	-1.14159	0.216513	-0.88236	0.377582	0.59603
BP1026B_I1940	hypothetical protein	8.39589	-0.161248	-1.11825	0.480279	-0.335738	0.737068	0.869205
BP1026B_I1941	RND efflux system, outer membrane lipoprotein, NodT family protein	5.69819	-0.430992	-1.34816	0.587523	-0.733576	0.463207	0.670282
BP1026B_I1942	fusaric acid resistance protein	11.8252	0.48738	1.4019	0.428485	1.13745	0.255351	0.461296
BP1026B_I1943	hypothetical protein	2.66265	-1.32239	-2.50079	0.906617	-1.45859	0.144677	0.31816
BP1026B_I1944	Fusaric acid resistance protein fusE	5.32208	-0.269283	-1.20521	0.584643	-0.460594	0.64509	0.805844
BP1026B_I1945	methyl-accepting chemotaxis protein	30.2794	-0.52519	-1.43912	0.333265	-1.57589	0.115051	0.272708
BP1026B_I1946	fosmidomycin resistance protein	57.1843	-0.811436	-1.75496	0.256156	-3.16773	0.00153632	0.00846689
BP1026B_I1947	5'-methylthioadenosine/S-adenosylhomocysteine nucleosidase	20.9907	0.427401	1.34481	0.343738	1.24339	0.213723	0.414184
BP1026B_I1948	DNA helicase II	133.846	-0.468347	-1.38352	0.172742	-2.71125	0.00670292	0.0292325
BP1026B_I1949	valyl-tRNA synthetase	392.653	-0.2645	-1.20122	0.154163	-1.71572	0.0862139	0.220404
BP1026B_I1950	UTP-glucose-1-phosphate uridylyltransferase	415.426	-0.802331	-1.74392	0.224519	-3.57355	0.000352175	0.00243166
BP1026B_I1951	lipoprotein	37.0613	0.330117	1.25711	0.274211	1.20388	0.228637	0.429752
BP1026B_I1952	sensor histidine kinase	61.7923	-0.269311	-1.20523	0.24252	-1.11047	0.266797	0.474402
BP1026B_I1953	LysM domain-containing protein	76.6398	0.467718	1.38292	0.238749	1.95904	0.0501085	0.146392
BP1026B_I1954	DNA-binding response regulator	234.85	-0.151631	-1.11082	0.154673	-0.980334	0.326921	0.54348
BP1026B_I1955	hypothetical protein	41.2673	0.0180451	1.01259	0.277058	0.0651312	0.94807	0.9808
BP1026B_I1956	hypothetical protein	61.1737	0.105795	1.07609	0.272562	0.388149	0.697906	0.84351
BP1026B_I1957	homoserine dehydrogenase	6.25398	0.490833	1.40526	0.559837	0.876742	0.380627	0.598994
BP1026B_I1958	myo-inositol 2-dehydrogenase	12.5505	-0.119489	-1.08635	0.406242	-0.294133	0.768656	0.887753
BP1026B_I1959	SIS domain-containing protein	18.6692	0.226684	1.17014	0.378582	0.59877	0.549326	0.737411
BP1026B_I1960	sugar ABC transporter periplasmic sugar-binding protein	21.9788	-0.15532	-1.11367	0.375916	-0.413178	0.679476	0.830284
BP1026B_I1961	permease protein of sugar ABC transporter	10.7727	-0.163093	-1.11968	0.441119	-0.369726	0.711587	0.853076
BP1026B_I1962	sugar ABC transporter ATP-binding protein	9.36057	-0.873485	-1.83208	0.562932	-1.55167	0.120741	0.282075
BP1026B_I1963	iolC protein	9.25147	0.590209	1.50546	0.575231	1.02604	0.304874	0.520642
BP1026B_I1964	iolD protein	6.15625	1.18857	2.27926	0.626195	1.89807	0.0576863	0.16352
BP1026B_I1965	hypothetical protein	4.78223	0.977139	1.96856	0.638462	1.53046	0.125904	0.288797
BP1026B_I1966	iolB protein	11.3031	0.451241	1.36722	0.441	1.02322	0.306203	0.522584
BP1026B_I1967	Branched-chain amino acid transport ATP-bindingprotein LivF	2.17285	-0.218459	-1.16349	0.893264	-0.244562	0.806795	0.910183
BP1026B_I1968	ABC-transporter	5.42193	-0.858327	-1.81293	0.654382	-1.31166	0.189635	0.382076
BP1026B_I1969	branched amino acid transport system, membrane protein	2.18735	0.431911	1.34902	0.866778	0.498295	0.618276	0.785347
BP1026B_I1970	thioesterase family protein	12.3848	0.298937	1.23024	0.407671	0.733279	0.463388	0.670282
BP1026B_I1971	alcohol dehydrogenase	18.4687	-0.0860208	-1.06144	0.355331	-0.242086	0.808714	0.911422
BP1026B_I1972	hypothetical protein	19.2532	-0.60533	-1.52133	0.346537	-1.7468	0.0806722	0.210251
BP1026B_I1973	MutT/NUDIX NTP pyrophosphatase	30.8861	0.00660084	1.00459	0.289053	0.0228361	0.981781	0.994096
BP1026B_I1974	hypothetical protein	46.507	0.324826	1.25251	0.248308	1.30816	0.19082	0.383475
BP1026B_I1975	hypothetical protein	74.5244	-0.714917	-1.64139	0.220947	-3.2357	0.00121344	0.00689817
BP1026B_I1976	major facilitator superfamily permease	4.99494	-1.00485	-2.00674	0.639722	-1.57076	0.116238	0.274267
BP1026B_I1977	hypothetical protein	13.8268	0.0823724	1.05876	0.452627	0.181987	0.855593	0.935671
BP1026B_I1978	alanyl-tRNA synthetase	515.437	-0.295674	-1.22746	0.132393	-2.2333	0.0255294	0.085004
BP1026B_I1979	CAIB/BAIF family protein	45.2764	0.481945	1.39663	0.274586	1.75517	0.0792302	0.208089
BP1026B_I1980	glutaminyl-tRNA synthetase	1208.77	-0.174492	-1.12857	0.174341	-1.00087	0.31689	0.534342
BP1026B_I1981	lipoprotein	26.642	-0.328356	-1.25558	0.366382	-0.896211	0.37014	0.589836
BP1026B_I1982	NUDIX family hydrolase	19.1169	0.194211	1.1441	0.360988	0.537999	0.590578	0.767017
BP1026B_I1983	hypothetical protein	84.5638	0.136438	1.09919	0.222254	0.613886	0.539291	0.730553
BP1026B_I1984	Beta-hexosaminidase	27.6638	-0.512474	-1.42649	0.345786	-1.48205	0.138326	0.308185
BP1026B_I1985	hypothetical protein	6.78333	-1.41059	-2.65847	0.615499	-2.29179	0.0219178	0.0755718
BP1026B_I1986	cytochrome c peroxidase	1.63492	0.234572	1.17656	1.01708	0.230633	0.8176	NA
BP1026B_I1987	acid phosphatase	7.44155	0.996234	1.99479	0.519416	1.91799	0.0551125	0.157788
BP1026B_I1988	trans-2-enoyl-CoA reductase	27.183	-0.226474	-1.16997	0.321666	-0.704065	0.481392	0.682999
BP1026B_I1989	HlyD family secretion protein	1.5936	0.373619	1.2956	1.08707	0.343694	0.731077	NA
BP1026B_I1990	EmrB/QacA family drug resistance transporter	4.33899	0.697667	1.62188	0.763806	0.913409	0.361027	0.580711
BP1026B_I1991	hypothetical protein	2.13547	-0.285761	-1.21905	0.89909	-0.317834	0.750611	0.876834
BP1026B_I1992	DNA-binding response regulator	5.03863	-0.244185	-1.18442	0.595502	-0.410049	0.68177	0.832151
BP1026B_I1993	sensor histidine kinase/response regulator	23.1854	0.572199	1.48679	0.368938	1.55094	0.120917	0.282099
BP1026B_I1994	type 1 pili protein CsuE	25.5794	-0.0771643	-1.05494	0.340302	-0.226752	0.820616	0.918104
BP1026B_I1995	fimbriae protein	8.85986	0.604671	1.52063	0.484571	1.24785	0.212087	0.411599
BP1026B_I1996	type 1 pili usher pathway chaperone CsuC	1.98737	-0.732241	-1.66122	1.11347	-0.657619	0.510783	0.706455
BP1026B_I1997	hypothetical protein	7.09339	0.50356	1.41771	0.535146	0.940977	0.346717	0.564766
BP1026B_I1998	hypothetical protein	19.6538	0.929109	1.9041	0.39546	2.34944	0.0188019	0.0669086
BP1026B_I1999	hypothetical protein	14.8908	0.75648	1.68936	0.460939	1.64117	0.100762	0.247084
BP1026B_I2000	LysR family transcriptional regulator	35.9227	-0.0240389	-1.0168	0.293013	-0.0820403	0.934615	0.974985
BP1026B_I2001	major facilitator family transporter	343.614	-0.656904	-1.5767	0.170647	-3.84949	0.000118365	0.00092148
BP1026B_I2002	hydrolase	37.5775	-0.00844356	-1.00587	0.269782	-0.0312977	0.975032	0.989736
BP1026B_I2003	H-NS histone family protein	51.3577	-1.02098	-2.02929	0.273678	-3.73058	0.00019104	0.00142597
BP1026B_I2004	lipoprotein	18.3733	-0.827044	-1.77405	0.406192	-2.03609	0.0417413	0.127
BP1026B_I2005	Manganese transport protein	19.2855	0.0297277	1.02082	0.333243	0.0892072	0.928917	0.97184
BP1026B_I2006	hypothetical protein	68.1167	-0.270414	-1.20615	0.263055	-1.02797	0.303963	0.519413
BP1026B_I2008	Transposase mutator family	25.5493	-0.942558	-1.92193	0.320204	-2.94361	0.00324405	0.0159387
BP1026B_I2009	hypothetical protein	121.381	-0.572725	-1.48733	0.233458	-2.45322	0.0141582	0.053651
BP1026B_I2011	hypothetical protein	74.5763	0.327474	1.25481	0.262193	1.24898	0.211671	0.411115
BP1026B_I2012	hypothetical protein	18.5876	1.11231	2.16191	0.357036	3.1154	0.00183696	0.00985395
BP1026B_I2013	transposase	66.5375	0.828162	1.77542	0.337162	2.45627	0.0140387	0.0532724
BP1026B_I2014	integrase core subunit	44.0786	0.815037	1.75934	0.246586	3.30529	0.000948794	0.00559828
BP1026B_I2015	transposase	64.5459	0.107596	1.07743	0.237524	0.452991	0.650555	0.810558
BP1026B_I2016	hypothetical protein	356.299	0.112001	1.08073	0.227413	0.492501	0.622365	0.788145
BP1026B_I2017	hypothetical protein	674.683	0.250012	1.18922	0.257393	0.971323	0.331387	0.546513
BP1026B_I2018	hypothetical protein	110.976	0.75802	1.69117	0.188512	4.02106	5.7936e-05	0.000499213
BP1026B_I2019	Rhs element Vgr protein	106.627	0.536777	1.45073	0.208123	2.57913	0.00990496	0.0401369
BP1026B_I2020	hypothetical protein	13.5264	1.2324	2.34958	0.406882	3.02889	0.00245454	0.0126068
BP1026B_I2021	hypothetical protein	48.5443	0.434468	1.35141	0.248659	1.74724	0.0805954	0.210151
BP1026B_I2022	putative lipoprotein	328.171	1.24821	2.37547	0.175458	7.11403	1.12705e-12	4.19478e-11
BP1026B_I2023	hypothetical protein	49.3266	0.259286	1.19689	0.24718	1.04897	0.29419	0.507501
BP1026B_I2024	putative lipoprotein	251.417	0.970057	1.95892	0.282346	3.4357	0.000591032	0.00376073
BP1026B_I2025	hypothetical protein	379.249	0.774348	1.71042	0.15017	5.15649	2.51622e-07	3.65592e-06
BP1026B_I2026	hypothetical protein	553.928	0.754796	1.68739	0.171118	4.41096	1.02912e-05	0.000105514
BP1026B_I2027	hypothetical protein	125.995	0.645555	1.56434	0.223622	2.88681	0.00389163	0.0185827
BP1026B_I2028	hypothetical protein	135.397	1.31907	2.49506	0.224744	5.86923	4.37836e-09	8.65164e-08
BP1026B_I2029	hypothetical protein	179.262	1.53291	2.89368	0.201612	7.60325	2.88786e-14	1.31871e-12
BP1026B_I2030	hypothetical protein	42.4921	0.0167662	1.01169	0.249022	0.0673283	0.94632	0.980047
BP1026B_I2031	Rhs element Vgr protein	116.61	0.436657	1.35346	0.265788	1.64288	0.100408	0.246439
BP1026B_I2032	PAAR motif-containing protein	45.6394	0.205351	1.15297	0.284932	0.7207	0.471094	0.676226
BP1026B_I2033	hypothetical protein	18.8829	0.291936	1.22428	0.342072	0.853435	0.393418	0.611084
BP1026B_I2034	hypothetical protein	89.4799	0.737415	1.66719	0.208351	3.53928	0.000401215	0.00273774
BP1026B_I2035	hypothetical protein	0.398221	0.466323	1.38158	1.99588	0.233642	0.815263	NA
BP1026B_I2036	hypothetical protein	11.7862	-0.478611	-1.3934	0.411082	-1.16427	0.244314	0.447909
BP1026B_I2038	hypothetical protein	21.2553	-0.0140613	-1.00979	0.415558	-0.0338372	0.973007	0.988585
BP1026B_I2039	Galactose oxidase-related protein	8.01395	0.628331	1.54578	0.47042	1.33568	0.181654	0.369565
BP1026B_I2040	hypothetical protein	0.452391	0.0937859	1.06717	1.92825	0.0486378	0.961208	NA
BP1026B_I2041	hypothetical protein	0.807507	0.828107	1.77535	1.41866	0.583725	0.559405	NA
BP1026B_I2042	hypothetical protein	0.671352	-0.894632	-1.85914	1.67706	-0.533451	0.593721	NA
BP1026B_I2043	H-NS histone family protein	2.00846	0.549583	1.46366	0.981402	0.559998	0.575481	0.757526
BP1026B_I2044	hypothetical protein	1.60362	-0.42615	-1.34364	1.04621	-0.407327	0.683768	NA
BP1026B_I2045	OmpA family protein	1.04489	0.339857	1.26563	1.26478	0.268709	0.788154	NA
BP1026B_I2046	hemagglutinin	5.95655	-0.386754	-1.30745	0.605699	-0.638526	0.523132	0.716947
BP1026B_I2047	DNA-binding response regulator	4.59136	-0.206621	-1.15398	0.62752	-0.329267	0.741954	0.872326
BP1026B_I2048	Fels-1 prophage	9.81412	-0.0945288	-1.06772	0.451164	-0.209522	0.834041	0.927131
BP1026B_I2049	hypothetical protein	6.81672	-0.0612674	-1.04338	0.524681	-0.116771	0.907042	0.96336
BP1026B_I2050	DNA-binding response regulator	50.6725	-0.482068	-1.39674	0.246985	-1.95181	0.0509602	0.148084
BP1026B_I2051	LysR family transcriptional regulator	39.8426	0.278106	1.2126	0.263315	1.05617	0.290889	0.504046
BP1026B_I2052	hypothetical protein	0.533822	-0.683944	-1.60653	1.75322	-0.390108	0.696457	NA
BP1026B_I2053	hypothetical protein	0.401646	1.75911	3.38489	1.97461	0.890864	0.373002	NA
BP1026B_I2054	hypothetical protein	31.3352	-0.0589119	-1.04168	0.283276	-0.207966	0.835255	0.927131
BP1026B_I2055	poly(3-hydroxybutyrate) depolymerase	43.7485	1.36577	2.57714	0.272479	5.0124	5.37554e-07	7.35786e-06
BP1026B_I2056	alpha amylase domain-containing protein	3.9	0.478327	1.39313	0.726937	0.658004	0.510536	0.706455
BP1026B_I2057	Trehalose synthase	20.9202	-0.0476178	-1.03356	0.377108	-0.126271	0.899517	0.958991
BP1026B_I2058	glycogen branching protein	2.24238	-1.41303	-2.66296	1.04937	-1.34655	0.178124	0.364704
BP1026B_I2059	glycogen debranching protein GlgX	5.16482	0.723519	1.6512	0.640104	1.13031	0.258344	0.464083
BP1026B_I2060	malto-oligosyltrehalose trehalohydrolase	0.663953	2.06235	4.17666	1.57642	1.30825	0.19079	NA
BP1026B_I2061	4-alpha-glucanotransferase	0.0932493	1.00225	2.00312	3.51843	0.284856	0.775754	NA
BP1026B_I2062	malto-oligosyltrehalose synthase	1.8086	-0.704128	-1.62916	1.07807	-0.65314	0.513666	NA
BP1026B_I2063	Multimeric flavodoxin WrbA	6.26502	-0.484521	-1.39912	0.553589	-0.875236	0.381446	0.599664
BP1026B_I2064	hypothetical protein	56.803	-0.12581	-1.09112	0.232156	-0.541922	0.587872	0.764966
BP1026B_I2065	GntR family transcriptional regulator	152.053	-0.956735	-1.94091	0.168341	-5.6833	1.32118e-08	2.39573e-07
BP1026B_I2066	MerR family transcriptional regulator	46.8218	-0.113232	-1.08165	0.270375	-0.418796	0.675365	0.82824
BP1026B_I2067	hypothetical protein	4.16704	0.240577	1.18147	0.678766	0.354434	0.723014	0.859706
BP1026B_I2068	PAAR motif-containing protein	22.5223	-0.00459594	-1.00319	0.342624	-0.0134139	0.989298	0.996699
BP1026B_I2069	hypothetical protein	9.43855	0.786661	1.72508	0.448534	1.75385	0.0794565	0.208382
BP1026B_I2070	hypothetical protein	125.752	0.267946	1.20409	0.185738	1.4426	0.149134	0.323499
BP1026B_I2071	hypothetical protein	116.146	0.0593639	1.04201	0.228325	0.259997	0.794866	0.903619
BP1026B_I2072	Integrase	41.1554	-1.02457	-2.03436	0.293549	-3.49029	0.000482493	0.00316948
BP1026B_I2074	undecaprenyl pyrophosphate phosphatase	39.4299	0.995741	1.99411	0.297994	3.34148	0.000833334	0.00504269
BP1026B_I2075	aldose 1-epimerase	33.3671	-0.925408	-1.89922	0.305659	-3.02758	0.00246517	0.0126256
BP1026B_I2076	peptidase	28.9852	-0.553037	-1.46717	0.333439	-1.65858	0.0971996	0.240959
BP1026B_I2077	acetyl-coenzyme A synthetase	36.3629	-0.437677	-1.35442	0.290985	-1.50412	0.132551	0.30049
BP1026B_I2078	hypothetical protein	55.3674	0.194627	1.14443	0.238643	0.815556	0.414754	0.630779
BP1026B_I2079	DNA-damage-inducible protein F	46.0616	0.542726	1.45672	0.23074	2.35211	0.0186674	0.0664734
[truncated: 4,019 more rows]

## Sheet: WT_NO2_v_LB
Locus	Annotation	baseMean	log2FoldChange	Fold Change	lfcSE	stat	pvalue	padj
BP1026B_I0001	carboxylate-amine ligase	100.534	-1.05479	-2.07742	0.206815	-5.10017	3.39353e-07	6.60373e-06
BP1026B_I0002	hypothetical protein	240.932	-1.97906	-3.94237	0.611278	-3.23758	0.00120549	0.00844507
BP1026B_I0003	hypothetical protein	1222.52	-0.117044	-1.08451	0.255539	-0.458027	0.646933	0.807647
BP1026B_I0004	5-methylaminomethyl-2-thiouridine methyltransferase	107.34	-1.29466	-2.4532	0.258495	-5.00847	5.48653e-07	1.00238e-05
BP1026B_I0005	DNA-binding protein HU	3208.76	-1.1257	-2.18207	0.180578	-6.23386	4.55091e-10	1.61637e-08
BP1026B_I0006	cobalamin synthesis protein/P47K family protein	44.6973	-0.0943254	-1.06757	0.25038	-0.376729	0.706375	0.843366
BP1026B_I0007	HpaH	108.674	0.0138726	1.00966	0.192034	0.0722406	0.94241	0.975046
BP1026B_I0008	general secretion pathway protein D	306.945	0.540062	1.45404	0.172424	3.13218	0.00173512	0.0113565
BP1026B_I0009	general secretory pathway protein E	84.7447	0.376202	1.29792	0.2152	1.74815	0.080438	0.222668
BP1026B_I0010	general secretion pathway protein F	41.6953	0.142517	1.10383	0.325456	0.4379	0.661459	0.817318
BP1026B_I0011	general secretion pathway protein C	54.369	0.0109212	1.0076	0.260618	0.0419048	0.966575	0.989063
BP1026B_I0012	general secretion pathway protein G	120.597	0.584434	1.49945	0.200486	2.91509	0.00355585	0.020407
BP1026B_I0013	general secretion pathway protein H	18.8321	-0.171164	-1.12597	0.412334	-0.415109	0.678062	0.828054
BP1026B_I0014	general secretory pathway protein I	3.56883	-1.15359	-2.22467	0.892491	-1.29255	0.196166	0.399329
BP1026B_I0015	general secretory pathway protein J	14.0251	-0.039014	-1.02741	0.417149	-0.0935254	0.925486	0.966441
BP1026B_I0016	general secretion pathway protein K	65.5041	0.0744261	1.05294	0.292004	0.25488	0.798815	0.898203
BP1026B_I0017	general secretory pathway protein M	8.66759	-0.0131374	-1.00915	0.495846	-0.0264949	0.978863	0.99413
BP1026B_I0018	general secretion pathway protein L	19.5293	-0.330523	-1.25747	0.348094	-0.94952	0.342356	0.566947
BP1026B_I0019	general secretory pathway protein N	28.6648	0.39891	1.31851	0.304461	1.31022	0.190122	0.391736
BP1026B_I0020	RND efflux system outer membrane lipoprotein	35.1594	-0.442461	-1.35892	0.344288	-1.28515	0.198741	0.401994
BP1026B_I0021	hypothetical protein	48.6083	-0.748671	-1.68024	0.325481	-2.30019	0.0214372	0.0844402
BP1026B_I0022	MarR family protein	87.6488	0.752537	1.68475	0.215326	3.49488	0.000474281	0.00392325
BP1026B_I0023	hypothetical protein	20.2785	1.75089	3.36567	0.395616	4.42574	9.61123e-06	0.000129484
BP1026B_I0024	EmrB/QacA family drug resistance transporter	71.75	0.664615	1.58515	0.227193	2.92534	0.00344085	0.0198142
BP1026B_I0025	LysR family transcriptional regulator	41.5761	-0.58039	-1.49525	0.279139	-2.07921	0.0375977	0.128074
BP1026B_I0026	hypothetical protein	7.95296	0.716327	1.64299	0.523976	1.3671	0.171594	0.36357
BP1026B_I0027	LrgA family protein	4.55765	0.767528	1.70235	0.655431	1.17103	0.241588	0.458187
BP1026B_I0028	flagellar basal body-associated protein FliL	18.4184	0.399791	1.31932	0.506797	0.788859	0.430194	0.647203
BP1026B_I0029	flagellar motor switch protein FliM	47.115	0.863972	1.82004	0.259978	3.32325	0.000889748	0.00662614
BP1026B_I0030	flagellar motor switch protein FliN	18.4457	-0.225626	-1.16928	0.380816	-0.59248	0.553529	0.744775
BP1026B_I0031	flagellar protein FliO	0.695192	-0.602773	-1.51863	1.56692	-0.384686	0.70047	NA
BP1026B_I0032	flagellar biosynthesis protein FliP	56.6906	0.978063	1.96982	0.256503	3.81306	0.000137257	0.00131534
BP1026B_I0033	flagellar biosynthesis protein FliQ	4.12817	0.122479	1.0886	0.713557	0.171646	0.863716	0.933119
BP1026B_I0034	flagellar biosynthetic protein FliR	11.4265	0.488528	1.40301	0.473494	1.03175	0.302188	0.524258
BP1026B_I0035	MerR family transcriptional regulator	18.6715	-0.195088	-1.14479	0.39562	-0.49312	0.621928	0.790879
BP1026B_I0036	aklanonic acid methyl transferase	1.57013	-1.58771	-3.00572	1.2347	-1.28591	0.198473	NA
BP1026B_I0037	hypothetical protein	0.104697	-0.33287	-1.25952	3.29728	-0.100953	0.919588	NA
BP1026B_I0038	ATP-binding cassette, ABC transporter	21.5371	-0.523908	-1.43784	0.354688	-1.47709	0.139651	0.316787
BP1026B_I0039	ABC transporter ATP-binding protein	6.36582	0.90751	1.87581	0.563125	1.61156	0.107057	0.26589
BP1026B_I0040	ABC transporter permease	10.8357	-0.0204604	-1.01428	0.444106	-0.046071	0.963254	0.987359
BP1026B_I0041	sensor kinase protein	3.28555	-1.05318	-2.07509	0.882103	-1.19394	0.232503	0.446796
BP1026B_I0042	DNA-binding response regulator	3.93641	0.946378	1.92703	0.7111	1.33086	0.183234	0.381724
BP1026B_I0043	outer membrane porin	2.01545	0.00174698	1.00121	0.98078	0.00178121	0.998579	NA
BP1026B_I0044	type III DNA modification methyltransferase	31.5313	0.230979	1.17363	0.310936	0.742849	0.457573	0.673777
BP1026B_I0045	type III restriction enzyme	49.544	0.291756	1.22413	0.248134	1.1758	0.239676	0.455397
BP1026B_I0046	outer membrane porin	1.32102	-0.431579	-1.34871	1.24458	-0.346766	0.728767	NA
BP1026B_I0047	AraC family transcription regulator	3.72901	-0.271378	-1.20696	0.79485	-0.34142	0.732787	0.859544
BP1026B_I0048	branched-chain amino acid ABC transporter ATP-binding protein	1.61115	-0.983557	-1.97733	1.17529	-0.836864	0.402669	NA
BP1026B_I0050	branched chain amino acid ABC transporter ATP-binding protein/permease	0.242436	0.0349161	1.0245	2.26245	0.0154328	0.987687	NA
BP1026B_I0051	branched chain amino acid ABC transporter permease	0.421791	0.113887	1.08214	1.89288	0.0601658	0.952024	NA
BP1026B_I0052	hypothetical protein	0.795051	-1.68292	-3.21077	1.48727	-1.13155	0.257824	NA
BP1026B_I0053	phenylacetaldehyde dehydrogenase	2.82941	-1.41672	-2.66978	0.922735	-1.53535	0.124698	0.293542
BP1026B_I0054	hypothetical protein	2.61906	0.506332	1.42043	0.841049	0.602025	0.547157	0.74028
BP1026B_I0055	hypothetical protein	3.76462	0.233637	1.1758	0.732146	0.319112	0.749642	0.869738
BP1026B_I0056	short chain dehydrogenase/reductase family oxidoreductase	1.64397	-1.13105	-2.19018	1.16072	-0.974437	0.32984	NA
BP1026B_I0057	glucose-methanol-choline oxidoreductase	7.85413	-0.226986	-1.17039	0.541539	-0.419149	0.675107	0.826301
BP1026B_I0058	hypothetical protein	25.7994	-1.46361	-2.75797	0.415156	-3.52544	0.000422785	0.00354344
BP1026B_I0059	PadR-like family transcriptional regulator	52.8441	0.0776629	1.05531	0.277522	0.279844	0.779597	0.887177
BP1026B_I0060	fatty acid desaturase	244.102	-1.88571	-3.69534	0.2574	-7.32598	2.3716e-13	1.62775e-11
BP1026B_I0061	hypothetical protein	2242.98	-0.229507	-1.17243	0.181276	-1.26606	0.20549	0.410678
BP1026B_I0062	AraC family transcription regulator	8.88207	-1.13352	-2.19393	0.559562	-2.02572	0.0427934	0.141063
BP1026B_I0063	acyl-CoA dehydrogenase	97.2375	0.606802	1.52288	0.213188	2.84632	0.00442272	0.0246055
BP1026B_I0064	acetyl-CoA acetyltransferase	11.8521	-0.378249	-1.29976	0.442208	-0.855366	0.392349	0.612774
BP1026B_I0065	fatty oxidation complex subunit alpha	12.9096	-0.701327	-1.626	0.429209	-1.634	0.102259	0.259556
BP1026B_I0066	alpha-methylacyl-CoA racemase	13.1914	-0.485809	-1.40037	0.425808	-1.14091	0.253907	0.47117
BP1026B_I0067	lipoprotein	22.1024	-0.153846	-1.11253	0.337643	-0.455648	0.648643	0.808853
BP1026B_I0068	hypothetical protein	4.53277	-1.01235	-2.0172	0.718883	-1.40823	0.159062	0.346024
BP1026B_I0069	hypothetical protein	22.709	0.103317	1.07424	0.330461	0.312644	0.754551	0.872579
BP1026B_I0070	lipoprotein	12.6344	0.0464963	1.03275	0.450886	0.103122	0.917866	0.962397
BP1026B_I0071	transmembrane regulator PrtR	5.01246	-0.765462	-1.69991	0.75169	-1.01832	0.308525	0.531034
BP1026B_I0072	ECF sigma factor PrtI	12.3292	0.138169	1.10051	0.432507	0.31946	0.749378	0.869738
BP1026B_I0073	catalase	2.65944	-1.2569	-2.38982	0.954848	-1.31634	0.18806	0.389542
BP1026B_I0074	cytochrome B561	7.89326	-0.320907	-1.24912	0.580869	-0.552461	0.580633	0.762024
BP1026B_I0075	DNA gyrase subunit B	649.675	-0.00631101	-1.00438	0.158394	-0.0398437	0.968218	0.990205
BP1026B_I0076	DNA polymerase III subunit beta	944.17	-0.19264	-1.14285	0.150978	-1.27595	0.201973	0.406588
BP1026B_I0077	chromosomal replication initiation protein	312.378	-0.0873386	-1.06241	0.198201	-0.440657	0.659461	0.816132
BP1026B_I0078	50S ribosomal protein L34	219.44	-1.21744	-2.32533	0.348398	-3.49439	0.000475142	0.00392397
BP1026B_I0079	ribonuclease P protein component	45.4786	-0.858297	-1.8129	0.29265	-2.93284	0.00335872	0.0193852
BP1026B_I0080	hypothetical protein	70.8525	-0.145699	-1.10627	0.215714	-0.675425	0.499405	0.704187
BP1026B_I0081	inner membrane protein translocase component YidC	634.512	0.152278	1.11132	0.169903	0.896261	0.370114	0.590577
BP1026B_I0082	hypothetical protein	1125.6	-0.382681	-1.30376	0.284647	-1.3444	0.178818	0.374677
BP1026B_I0083	hypothetical protein	54.0176	0.246703	1.18649	0.264848	0.931487	0.351602	0.575317
BP1026B_I0084	tRNA modification GTPase TrmE	65.5147	0.111132	1.08008	0.238107	0.466731	0.640693	0.803311
BP1026B_I0085	lipoprotein	67.2643	0.299417	1.23065	0.23088	1.29685	0.194683	0.397456
BP1026B_I0086	lipoprotein	48.744	-1.77362	-3.41911	0.354555	-5.00239	5.66252e-07	1.02348e-05
BP1026B_I0087	putative lipoprotein	19.1926	-1.52108	-2.87006	0.434335	-3.50208	0.000461634	0.00383738
BP1026B_I0088	hypothetical protein	209.502	-1.54313	-2.91426	0.337736	-4.56904	4.89952e-06	7.0695e-05
BP1026B_I0089	hypothetical protein	0.0933239	-0.210174	-1.15683	3.48659	-0.0602805	0.951932	NA
BP1026B_I0090	spermidine n(1)-acetyltransferase	75.2769	-1.22821	-2.34276	0.311298	-3.94544	7.96537e-05	0.000818949
BP1026B_I0091	hypothetical protein	1278.82	-1.33402	-2.52104	0.312226	-4.27261	1.932e-05	0.000239917
BP1026B_I0092	YaeQ protein	94.4061	0.186194	1.13776	0.216601	0.85962	0.389999	0.610867
BP1026B_I0093	glyoxalase family protein	89.4562	-1.68119	-3.20693	0.257804	-6.52121	6.97439e-11	2.85669e-09
BP1026B_I0094	O6-methylguanine-DNA methyltransferase	11.2066	-1.02585	-2.03616	0.473488	-2.16659	0.0302663	0.109411
BP1026B_I0095	DNA-3-methyladenine glycosylase II	4.37261	-0.273937	-1.2091	0.670635	-0.408475	0.682925	0.830242
BP1026B_I0096	glutamate--cysteine ligase	118.823	-0.318059	-1.24665	0.191189	-1.66359	0.0961949	0.249272
BP1026B_I0097	RNA polymerase sigma factor	64.4228	-0.359323	-1.28282	0.275701	-1.30331	0.19247	0.394812
BP1026B_I0098	hypothetical protein	13.6883	0.00316599	1.0022	0.400555	0.007904	0.993694	0.997939
BP1026B_I0099	hypothetical protein	91.5262	0.468753	1.38391	0.286851	1.63414	0.10223	0.259556
BP1026B_I0100	LysR family transcriptional regulator	10.1973	-0.466551	-1.3818	0.512726	-0.909942	0.362853	0.583945
BP1026B_I0101	ABC transporter substrate-binding protein	28.7845	-0.286125	-1.21936	0.325069	-0.880198	0.378752	0.599652
BP1026B_I0102	histone deacetylase family protein	7.37402	-0.564125	-1.47849	0.581864	-0.969513	0.332289	0.555895
BP1026B_I0103	carbon-nitrogen family hydrolase	11.6738	-1.56999	-2.96902	0.515554	-3.04524	0.00232493	0.0144356
BP1026B_I0106	hypothetical protein	12.4804	0.552311	1.46643	0.426326	1.29551	0.195143	0.397881
BP1026B_I0107	hypothetical protein	82.405	0.392965	1.31309	0.240952	1.63088	0.102915	0.260076
BP1026B_I0108	hypothetical protein	585.109	-0.0419796	-1.02953	0.201059	-0.208792	0.834611	0.917557
BP1026B_I0110	thioesterase family protein	62.2322	0.349688	1.27428	0.287835	1.21489	0.224408	0.437532
BP1026B_I0111	patatin-like phospholipase family protein	39.4548	0.447306	1.36349	0.273848	1.63341	0.102383	0.259742
BP1026B_I0112	D-isomer specific 2-hydroxyacid dehydrogenase	137.304	-0.0970169	-1.06956	0.236815	-0.409674	0.682045	0.830242
BP1026B_I0113	LysR family transcriptional regulator	1406.34	-1.43625	-2.70617	0.200915	-7.14857	8.76852e-13	5.43113e-11
BP1026B_I0114	DNA topoisomerase III	477.926	0.303802	1.23439	0.15763	1.92731	0.0539412	0.167872
BP1026B_I0115	thioredoxin	14.1782	-0.0162695	-1.01134	0.412842	-0.0394086	0.968565	0.990205
BP1026B_I0116	SMF family protein	2.37679	-0.873148	-1.83166	0.93209	-0.936763	0.34888	NA
BP1026B_I0117	peptide deformylase	431.005	-0.884695	-1.84637	0.216644	-4.08363	4.43372e-05	0.000488852
BP1026B_I0118	methionyl-tRNA formyltransferase	29.5395	-0.884023	-1.84551	0.349775	-2.52741	0.0114909	0.0528163
BP1026B_I0119	homoserine/homoserine lactone efflux protein	158.407	-0.561453	-1.47575	0.21238	-2.64363	0.00820229	0.0402644
BP1026B_I0120	M48 family peptidase	623.551	-0.609682	-1.52592	0.202776	-3.00667	0.00264124	0.0159871
BP1026B_I0121	ribosomal RNA small subunit methyltransferase B	59.2745	-0.246774	-1.18655	0.230284	-1.0716	0.283898	0.508075
BP1026B_I0122	hypothetical protein	68.9293	0.230153	1.17296	0.222746	1.03325	0.301487	0.524042
BP1026B_I0123	sensor kinase protein	310.111	0.266741	1.20309	0.156293	1.70667	0.0878827	0.235839
BP1026B_I0124	DNA-binding response regulator	113.786	0.368413	1.29093	0.211538	1.74159	0.0815798	0.224517
BP1026B_I0126	prophage integrase	589.199	-0.772678	-1.70844	0.191659	-4.03153	5.54144e-05	0.000596292
BP1026B_I0127	hypothetical protein	21.1927	-0.654332	-1.57389	0.359697	-1.81912	0.0688933	0.199948
BP1026B_I0131	hypothetical protein	0.438814	-1.462	-2.7549	1.8904	-0.773381	0.439297	NA
BP1026B_I0133	hypothetical protein	0.953682	-1.58767	-3.00564	1.50639	-1.05396	0.291903	NA
BP1026B_I0134	hypothetical protein	0.170704	-0.769116	-1.70422	2.74254	-0.280439	0.779141	NA
BP1026B_I0135	Phage Rha protein	17.8832	-1.0211	-2.02947	0.37871	-2.69626	0.00701231	0.0356512
BP1026B_I0136	phage transcriptional activator	13.6118	-0.194264	-1.14414	0.455109	-0.426853	0.669487	0.821532
BP1026B_I0137	putative phage DNA-binding protein	7.48274	-0.0632673	-1.04483	0.544218	-0.116254	0.907451	0.957007
BP1026B_I0138	hypothetical protein	89.9865	0.793276	1.73301	0.383607	2.06794	0.0386458	0.130396
BP1026B_I0139	Putative phage DNA-binding protein	229.854	-0.700609	-1.62519	0.249427	-2.80887	0.00497157	0.0271549
BP1026B_I0140	putative phage-encoded membrane protein	334.288	0.383985	1.30494	0.187816	2.04447	0.0409072	0.136063
BP1026B_I0141	hypothetical protein	286.054	0.154518	1.11305	0.184862	0.835855	0.403236	0.622504
BP1026B_I0142	hypothetical protein	12.245	1.24743	2.37418	0.443129	2.81505	0.00487701	0.0267498
BP1026B_I0143	Phage-related tail protein	0.201423	-0.952977	-1.93586	2.62327	-0.363278	0.716397	NA
BP1026B_I0144	bacteriophage tail protein	16.2278	0.0891757	1.06376	0.407274	0.218957	0.826683	0.91442
BP1026B_I0145	hypothetical protein	0.0466619	0.300324	1.23142	3.50002	0.0858062	0.93162	NA
BP1026B_I0146	putative phage tail protein	0.328714	0.0770871	1.05489	2.04782	0.0376436	0.969972	NA
BP1026B_I0147	Major tail tube protein	8.29471	0.479381	1.39415	0.551772	0.868802	0.384955	0.606072
BP1026B_I0148	Phage tail sheath monomer	0.758419	-1.32385	-2.50333	1.52191	-0.86986	0.384377	NA
BP1026B_I0149	phage tail fiber assembly protein	0.414688	-0.929405	-1.90449	2.26963	-0.409496	0.682176	NA
BP1026B_I0154	baseplate assembly protein V	0.0466619	0.300324	1.23142	3.50002	0.0858062	0.93162	NA
BP1026B_I0157	hypothetical protein	1690.44	0.336324	1.26254	0.507427	0.662802	0.507457	0.711589
BP1026B_I0158	Phage tail completion protein	2.0511	1.30415	2.46939	1.03341	1.262	0.20695	NA
BP1026B_I0159	bacteriophage tail completion protein R	1.07952	-2.53165	-5.78233	1.53596	-1.64825	0.0993004	NA
BP1026B_I0162	Putative phage-encoded peptidoglycan bindingprotein	0.476373	2.50648	5.68231	1.88127	1.33233	0.182751	NA
BP1026B_I0163	Prophage membrane protein	0.0386903	0.364439	1.28738	3.50202	0.104065	0.917118	NA
BP1026B_I0165	Phage-related tail protein	0.099048	1.8451	3.59279	3.51352	0.525144	0.599483	NA
BP1026B_I0166	putative bacteriophage protein	0.099048	1.8451	3.59279	3.51352	0.525144	0.599483	NA
BP1026B_I0168	Phage terminase, endonuclease subunit	0.151359	-0.649825	-1.56898	2.86756	-0.226613	0.820725	NA
BP1026B_I0169	Phage major capsid protein	3.77807	0.253866	1.1924	0.770382	0.329533	0.741753	0.864836
BP1026B_I0170	Phage capsid scaffolding protein	4.77829	-0.10706	-1.07703	0.762956	-0.140322	0.888405	0.947835
BP1026B_I0171	Phage terminase, ATPase subunit	8.97251	-0.418864	-1.33687	0.519143	-0.806837	0.41976	0.637133
BP1026B_I0172	Phage portal protein	18.6402	0.493754	1.4081	0.36423	1.35561	0.175223	0.368819
BP1026B_I0173	addiction module antidote protein	44.2961	-0.33563	-1.26193	0.284009	-1.18176	0.237301	0.452253
BP1026B_I0174	addiction module killer protein	395.437	-0.502383	-1.41655	0.289267	-1.73675	0.0824318	0.225861
BP1026B_I0175	ATPase	292.214	0.156026	1.11421	0.211928	0.736222	0.461596	0.676217
BP1026B_I0176	hypothetical protein	225.854	0.637482	1.55561	0.277316	2.29876	0.0215188	0.0846585
BP1026B_I0177	phage baseplate assembly protein	2.06037	0.0997091	1.07156	0.958243	0.104054	0.917126	NA
BP1026B_I0178	phage tail protein I	1.92909	0.760015	1.69351	1.02845	0.738992	0.459912	NA
BP1026B_I0179	Phage-encoded modification methylase	9.98546	0.549119	1.46319	0.463762	1.18405	0.236392	0.451372
BP1026B_I0180	hypothetical protein	158.376	0.850945	1.80368	0.305439	2.78597	0.00533672	0.0287131
BP1026B_I0181	phage tail completion protein	60.0585	1.17097	2.25163	0.2362	4.95753	7.13963e-07	1.26349e-05
BP1026B_I0182	type VI secretion system	209.834	0.973921	1.96417	0.192303	5.06452	4.09426e-07	7.81757e-06
BP1026B_I0183	type VI secretion system	106.107	0.751173	1.68316	0.214783	3.49736	0.000469883	0.00389321
BP1026B_I0184	type VI secretion system	221.94	-0.0116321	-1.0081	0.217119	-0.0535748	0.957274	0.983612
BP1026B_I0185	hypothetical protein	25.8473	1.0177	2.02468	0.368878	2.75889	0.00579975	0.0306524
BP1026B_I0186	lipoprotein	541.902	1.31581	2.48942	0.193152	6.8123	9.6051e-12	4.8408e-10
BP1026B_I0187	type VI secretion system	467.727	0.798201	1.73893	0.187787	4.25057	2.13231e-05	0.000262864
BP1026B_I0188	type VI secretion system	1663.05	0.44179	1.35829	0.159037	2.77791	0.00547093	0.029311
BP1026B_I0189	type VI secretion system	3289.23	1.31698	2.49144	0.2229	5.90837	3.45501e-09	1.02023e-07
BP1026B_I0190	type VI secretion system	293.732	0.194776	1.14455	0.18274	1.06586	0.286485	0.510721
BP1026B_I0191	type VI secretion system	68.7571	0.216732	1.1621	0.271475	0.798349	0.424668	0.64154
BP1026B_I0192	type VI secretion system	21.2988	-0.16957	-1.12472	0.339501	-0.499469	0.617449	0.788144
BP1026B_I0193	type VI secretion system	238.428	0.369763	1.29214	0.214168	1.72651	0.084256	0.22872
BP1026B_I0194	type VI secretion system	48.7911	0.721352	1.64873	0.264883	2.72329	0.00646355	0.0334983
BP1026B_I0195	type VI secretion system	84.5743	0.840113	1.79019	0.225688	3.72246	0.000197294	0.00181203
BP1026B_I0196	type VI secretion system	33.7909	0.426873	1.34432	0.280808	1.52016	0.12847	0.299174
BP1026B_I0197	type VI secretion system	314.877	0.642053	1.56055	0.152923	4.19854	2.68638e-05	0.000319534
BP1026B_I0198	hypothetical protein	277.921	0.603851	1.51977	0.194886	3.09848	0.00194516	0.0124583
BP1026B_I0199	hypothetical protein	180.832	0.0790617	1.05633	0.183192	0.431579	0.666048	0.819736
BP1026B_I0200	TolC family type I secretion outer membrane protein	17.9744	0.917236	1.88849	0.37291	2.45967	0.0139064	0.0615249
BP1026B_I0201	colicin V processing peptidase	4.59394	0.313161	1.24243	0.663686	0.471852	0.637032	0.801335
BP1026B_I0202	secretion protein	2.78481	0.344786	1.26996	0.845355	0.40786	0.683377	0.830244
BP1026B_I0203	hypothetical protein	1.62385	0.00483149	1.00335	1.08905	0.00443642	0.99646	NA
BP1026B_I0204	hypothetical protein	7.9778	-2.15997	-4.46904	1.48706	-1.45251	0.146361	0.327618
BP1026B_I0205	hypothetical protein	70.6091	-2.43289	-5.39975	1.07748	-2.25795	0.0239491	0.0918711
BP1026B_I0206	peptidase	239.893	0.0525667	1.03711	0.195407	0.269011	0.787921	0.890812
BP1026B_I0207	hypothetical protein	561.196	-1.20146	-2.29973	0.257823	-4.66002	3.1618e-06	4.79367e-05
BP1026B_I0208	lipoprotein	3.04092	-1.14979	-2.21882	0.839377	-1.36982	0.170744	0.362748
BP1026B_I0209	acyltransferase family protein	12.0473	0.187096	1.13847	0.416687	0.449008	0.653426	0.812007
BP1026B_I0210	methyltransferase small domain-containing protein	9.0406	-0.279081	-1.21342	0.473037	-0.589977	0.555206	0.746003
BP1026B_I0211	hypothetical protein	109.618	0.293202	1.22536	0.210017	1.39609	0.162689	0.351096
BP1026B_I0212	hypothetical protein	52.5721	0.662662	1.583	0.253918	2.60975	0.00906082	0.0438703
BP1026B_I0213	TetR family transcriptional regulator	29.3083	0.00833054	1.00579	0.297118	0.0280379	0.977632	0.993926
BP1026B_I0214	hypothetical protein	4.14129	0.698528	1.62285	0.700107	0.997744	0.318403	0.539334
BP1026B_I0215	monocarboxylate MFS permease	107.396	-0.873654	-1.8323	0.208008	-4.2001	2.66792e-05	0.000318083
BP1026B_I0216	nitroreductase family protein	37.2277	0.520896	1.43485	0.303671	1.71533	0.0862844	0.232364
BP1026B_I0217	molecular chaperone, Hsp70 class	27.6795	-0.191464	-1.14192	0.353159	-0.542148	0.587717	0.768178
BP1026B_I0218	cold shock transcription regulator protein	2531.77	-2.76716	-6.80769	0.249893	-11.0734	1.68832e-28	7.79543e-26
BP1026B_I0219	amino acid permease	83.7969	-0.924802	-1.89842	0.252418	-3.66377	0.000248533	0.00219149
BP1026B_I0220	class III extradiol-type catecholic dioxygenase family protein	6.93679	-0.15755	-1.11539	0.580004	-0.271636	0.785902	0.889403
BP1026B_I0221	3-octaprenyl-4-hydroxybenzoate carboxy-lyase	19.0483	0.0534848	1.03777	0.364582	0.146702	0.883367	0.945348
BP1026B_I0222	glutaredoxin-like protein	1061.62	0.151596	1.1108	0.213038	0.71159	0.476719	0.686641
BP1026B_I0223	protein methyltransferase HemK	16.007	-1.77701	-3.42716	0.883657	-2.01098	0.044328	0.144972
BP1026B_I0224	peptide chain release factor 1	90.0991	-1.09639	-2.13819	0.264724	-4.14163	3.44841e-05	0.000390948
BP1026B_I0225	glutamyl-tRNA reductase	3852.34	-0.39395	-1.31399	0.239335	-1.64602	0.0997597	0.25554
BP1026B_I0226	hypothetical protein	18.579	0.0583271	1.04126	0.396784	0.147	0.883132	0.945296
BP1026B_I0227	peptidase, M24 family protein	48.8599	-0.301585	-1.2325	0.259333	-1.16292	0.244861	0.462839
BP1026B_I0228	isochorismatase family protein	9.95217	-0.244347	-1.18456	0.484899	-0.503914	0.614322	0.78656
BP1026B_I0229	hydrolase	39.8319	0.734625	1.66397	0.299273	2.4547	0.0141002	0.0621656
BP1026B_I0230	ABC transporter ATP-binding protein	321.208	0.0210398	1.01469	0.18383	0.114453	0.908879	0.957804
BP1026B_I0231	hypothetical protein	7.39821	0.228298	1.17145	0.559885	0.407758	0.683451	0.830244
BP1026B_I0232	glycerophosphoryl diester phosphodiesterase family protein	18.3091	-0.842746	-1.79346	0.395497	-2.13085	0.0331012	0.116751
BP1026B_I0233	hypothetical protein	3.48319	-2.07367	-4.20955	0.932342	-2.22415	0.0261384	0.0981132
BP1026B_I0234	GABA permease	45.1208	-0.153265	-1.11208	0.288971	-0.530381	0.595848	0.774785
BP1026B_I0235	AraC/XylS family transcriptional regulator	6.70146	-0.331653	-1.25845	0.578195	-0.573602	0.566237	0.751481
BP1026B_I0236	NADH dehydrogenase subunit B	21.7849	0.433168	1.3502	0.357316	1.21228	0.225404	0.43796
BP1026B_I0237	hypothetical protein	5.85142	-1.16376	-2.2404	0.636238	-1.82913	0.0673808	0.197249
BP1026B_I0238	GTP-dependent nucleic acid-binding protein EngD	131.65	-0.642688	-1.56123	0.188407	-3.41117	0.000646844	0.00507778
BP1026B_I0239	hypothetical protein	149.419	-0.280899	-1.21495	0.240069	-1.17008	0.24197	0.458399
BP1026B_I0240	putative lipoprotein	2.88584	-1.40414	-2.64661	0.995348	-1.41071	0.158331	0.344987
BP1026B_I0241	ubiquinone biosynthesis hydroxylase family protein	20.8041	-0.519634	-1.43359	0.379015	-1.37101	0.170371	0.362512
BP1026B_I0242	thiol:disulfide interchange protein DsbC	355.027	-0.72223	-1.64973	0.215788	-3.34694	0.000817091	0.00619403
BP1026B_I0243	peptidase	44.173	-0.48269	-1.39735	0.260425	-1.85347	0.0638152	0.19021
BP1026B_I0244	acyl carrier protein phosphodiesterase	30.37	-0.152131	-1.11121	0.295478	-0.514863	0.606649	0.782784
BP1026B_I0245	uracil-DNA glycosylase	13.0658	0.461975	1.37743	0.410931	1.12422	0.260921	0.480152
BP1026B_I0246	adenylate cyclase	11.9989	-0.243916	-1.1842	0.464827	-0.524745	0.59976	0.778676
BP1026B_I0247	Indole-3-glycerol phosphate synthase	27.8405	0.551475	1.46558	0.318105	1.73363	0.0829841	0.2266
BP1026B_I0248	anthranilate phosphoribosyltransferase	88.7272	0.253117	1.19178	0.206499	1.22575	0.220292	0.431161
BP1026B_I0249	anthranilate synthase component II	44.2107	0.461687	1.37715	0.254463	1.81436	0.0696224	0.201662
BP1026B_I0250	anthranilate synthase component I	170.423	0.459691	1.37525	0.200912	2.28803	0.022136	0.0865503
BP1026B_I0251	phosphoglycolate phosphatase	149.411	-0.492647	-1.40702	0.230884	-2.13374	0.0328639	0.116156
BP1026B_I0252	ribulose-phosphate 3-epimerase	43.1102	-0.577294	-1.49205	0.277761	-2.07838	0.037674	0.128162
BP1026B_I0253	ApaG protein	57.9862	0.263209	1.20015	0.238815	1.10214	0.270399	0.491411
BP1026B_I0254	membrane-bound lytic murein transglycosylase A	127.586	0.713405	1.63967	0.189648	3.76173	0.000168745	0.00158128
BP1026B_I0255	hypothetical protein	37.2606	0.478501	1.3933	0.299645	1.5969	0.110289	0.270891
BP1026B_I0256	phenylacetate-CoA ligase	146.38	1.07375	2.1049	0.186032	5.77187	7.83953e-09	2.12925e-07
BP1026B_I0257	phenylacetic acid degradation protein PaaI	291.933	1.21962	2.32885	0.246157	4.95463	7.24683e-07	1.27801e-05
BP1026B_I0258	enoyl-CoA hydratase	83.1295	0.67511	1.59672	0.22749	2.96764	0.00300094	0.0175799
BP1026B_I0259	beta-ketoadipyl CoA thiolase	29.0711	0.669513	1.59054	0.320534	2.08874	0.0367308	0.12612
BP1026B_I0260	phenylacetic acid degradation protein paaN	699.866	0.500468	1.41467	0.175497	2.85171	0.00434848	0.024297
BP1026B_I0261	enoyl-CoA hydratase	562.463	0.529782	1.44371	0.213238	2.48447	0.0129746	0.0579576
BP1026B_I0266	hypothetical protein	64.7011	-1.67601	-3.19542	0.38071	-4.40231	1.07104e-05	0.000142965
BP1026B_I0269	anaerobic dehydrogenase	128.674	0.24563	1.18561	0.187134	1.31259	0.189322	0.391041
BP1026B_I0270	long-chain-fatty-acid--CoA ligase	333.938	0.515626	1.42961	0.15806	3.26221	0.00110548	0.00790956
BP1026B_I0271	outer membrane porin	148.254	0.0908263	1.06498	0.277122	0.327748	0.743102	0.865845
BP1026B_I0272	hypothetical protein	73.3343	-0.378469	-1.29996	0.225867	-1.67562	0.093812	0.245225
BP1026B_I0273	cell division protein MraZ	827.273	0.100291	1.07199	0.253164	0.396152	0.691993	0.835227
BP1026B_I0274	S-adenosyl-methyltransferase MraW	546.518	0.0402646	1.0283	0.185254	0.217349	0.827937	0.914747
BP1026B_I0275	cell division protein FtsL	30.2087	0.632196	1.54992	0.289719	2.1821	0.0291019	0.106108
BP1026B_I0276	penicillin-binding protein	281.032	0.254925	1.19327	0.155802	1.63621	0.101795	0.258637
BP1026B_I0277	UDP-N-acetylmuramoylalanyl-D-glutamate--2, 6-diaminopimelate ligase	59.1158	-0.0919519	-1.06581	0.316958	-0.290107	0.771734	0.883
BP1026B_I0278	UDP-N-acetylmuramoyl-tripeptide--D-alanyl-D- alanine ligase	28.0121	-0.102047	-1.0733	0.369755	-0.275985	0.78256	0.888978
BP1026B_I0279	phospho-N-acetylmuramoyl-pentapeptide- transferase	483.972	0.00126189	1.00088	0.204229	0.00617877	0.99507	0.998018
BP1026B_I0280	UDP-N-acetylmuramoyl-L-alanyl-D-glutamate synthetase	68.147	-0.585823	-1.50089	0.270221	-2.16794	0.0301635	0.109195
BP1026B_I0281	cell division protein FtsW	145.017	0.158639	1.11623	0.215774	0.735209	0.462213	0.67673
BP1026B_I0282	undecaprenyldiphospho-muramoylpentapeptide beta-N- acetylglucosaminyltransferase	43.4787	0.0103547	1.0072	0.335595	0.0308549	0.975385	0.993435
BP1026B_I0283	UDP-N-acetylmuramate--L-alanine ligase	65.127	-0.391317	-1.31159	0.278115	-1.40704	0.159417	0.346256
BP1026B_I0284	D-alanine--D-alanine ligase	76.4689	0.101285	1.07273	0.225971	0.448222	0.653993	0.812007
BP1026B_I0285	cell division protein FtsQ	97.8126	-0.120608	-1.08719	0.219567	-0.5493	0.582799	0.764225
BP1026B_I0286	cell division protein FtsA	584.998	0.346965	1.27188	0.20588	1.68528	0.091935	0.242221
BP1026B_I0287	cell division protein FtsZ	433.473	-0.190215	-1.14093	0.199306	-0.95439	0.339886	0.565068
BP1026B_I0288	AhpC/TSA family protein	196.983	-0.0391766	-1.02753	0.169426	-0.231232	0.817135	0.910996
BP1026B_I0289	UDP-3-O-[3-hydroxymyristoyl] N-acetylglucosamine deacetylase	598.819	-0.610321	-1.5266	0.168129	-3.63009	0.000283328	0.0024768
BP1026B_I0290	hypothetical protein	17.2261	-0.277067	-1.21173	0.386236	-0.717351	0.473158	0.684663
BP1026B_I0291	preprotein translocase subunit SecA	852.268	-0.181812	-1.13431	0.142866	-1.27261	0.203157	0.407464
BP1026B_I0292	bifunctional ornithine acetyltransferase/N-acetylglutamate synthase	31.2789	-0.58962	-1.50485	0.304398	-1.937	0.0527449	0.165059
BP1026B_I0293	putative ATP/GTP-binding protein	67.4853	-0.415934	-1.33416	0.245432	-1.6947	0.090132	0.239515
BP1026B_I0294	NUDIX family pyrophosphatase	52.7619	-0.0839719	-1.05993	0.291181	-0.288384	0.773053	0.883713
BP1026B_I0295	hypothetical protein	21.3879	0.111491	1.08034	0.345866	0.322354	0.747185	0.868808
BP1026B_I0296	hypothetical protein	2105.87	0.598362	1.514	0.22405	2.67066	0.00757014	0.0379928
BP1026B_I0297	dephospho-CoA kinase	18.8813	0.906749	1.87482	0.38418	2.36022	0.0182642	0.0754178
BP1026B_I0298	peptidase A24 N- domain-containing protein	19.9405	-0.104147	-1.07486	0.400136	-0.260279	0.794648	0.895301
BP1026B_I0299	type IV pilus assembly protein PilC	2.09806	-1.01596	-2.02224	1.01038	-1.00552	0.314645	NA
BP1026B_I0300	type IV fimbrial biogenesis protein,PilB	4.90739	-1.20851	-2.31099	0.715551	-1.68892	0.0912348	0.241324
BP1026B_I0301	hypothetical protein	149.617	-0.908606	-1.87723	0.194789	-4.66458	3.09252e-06	4.71679e-05
BP1026B_I0303	octaprenyl-diphosphate synthase	303.302	-0.185643	-1.13732	0.186741	-0.994118	0.320165	0.541138
BP1026B_I0304	50S ribosomal protein L27	672.999	-1.1101	-2.15861	0.232174	-4.78133	1.7414e-06	2.79009e-05
BP1026B_I0305	GTPase ObgE	265.557	-0.722639	-1.6502	0.206992	-3.49114	0.00048096	0.00396558
BP1026B_I0306	gamma-glutamyl kinase	70.5696	-0.496748	-1.41103	0.250059	-1.98652	0.0469756	0.151774
BP1026B_I0307	lipoprotein	68.7566	-0.103768	-1.07458	0.222072	-0.467272	0.640305	0.803311
BP1026B_I0308	dinucleoside polyphosphate hydrolase	564.857	-0.504229	-1.41836	0.161003	-3.1318	0.00173738	0.0113567
BP1026B_I0309	prolyl-tRNA synthetase	352.627	-0.324214	-1.25198	0.158037	-2.05151	0.0402174	0.134352
BP1026B_I0310	hypothetical protein	62.0134	-0.0194971	-1.01361	0.249032	-0.0782917	0.937596	0.973162
BP1026B_I0311	hypoxanthine-guanine phosphoribosyltransferase	98.2593	-0.297112	-1.22868	0.232967	-1.27534	0.20219	0.406864
BP1026B_I0312	signal recognition particle protein	577.341	-0.276814	-1.21152	0.14165	-1.9542	0.0506771	0.160367
BP1026B_I0313	cytochrome C assembly family protein	87.1279	-0.749878	-1.68165	0.235892	-3.17891	0.00147829	0.00998437
BP1026B_I0314	hypothetical protein	2.45859	-0.384989	-1.30585	0.917549	-0.419584	0.674789	NA
BP1026B_I0315	N-acetyl-anhydromuranmyl-L-alanine amidase	29.8525	0.559484	1.47374	0.297278	1.88202	0.0598331	0.181645
BP1026B_I0316	ribonucleotide-diphosphate reductase subunit alpha	242.356	-0.802055	-1.74358	0.242525	-3.30711	0.000942651	0.00697919
BP1026B_I0317	ribonucleotide-diphosphate reductase subunit beta	840.994	0.224668	1.16851	0.210145	1.06911	0.285021	0.509187
BP1026B_I0318	HctB	1120.03	-1.64388	-3.12506	0.235011	-6.99493	2.65396e-12	1.48126e-10
BP1026B_I0319	outer membrane lipoprotein	34.6849	-0.429183	-1.34647	0.308544	-1.39099	0.164228	0.353587
BP1026B_I0320	sugar kinase	641.954	-0.60382	-1.51974	0.185075	-3.26258	0.00110404	0.00790956
BP1026B_I0321	thiol peroxidase	166.585	-0.0966872	-1.06932	0.20375	-0.474537	0.635117	0.800238
BP1026B_I0322	hypothetical protein	71.379	0.118417	1.08554	0.235072	0.503747	0.614439	0.78656
BP1026B_I0323	acetyl-CoA carboxylase biotin carboxylase subunit	261.199	0.537341	1.45129	0.164732	3.26192	0.00110661	0.00790956
BP1026B_I0324	acetyl-CoA carboxylase biotin carboxyl carrier protein subunit	21.6269	-0.224544	-1.16841	0.37639	-0.596571	0.550794	0.743185
BP1026B_I0325	3-dehydroquinate dehydratase	113.847	-0.117564	-1.0849	0.209746	-0.560506	0.575134	0.757941
BP1026B_I0326	thioredoxin	28.5668	-0.571492	-1.48606	0.301802	-1.8936	0.0582785	0.178204
BP1026B_I0327	hypothetical protein	290.969	-0.786337	-1.72469	0.181077	-4.34257	1.40826e-05	0.000181077
BP1026B_I0328	UDP-N-acetylmuramate:L-alanyl-gamma-D-glutamyl- meso-diaminopimelate ligase	111.439	-0.394608	-1.31459	0.211861	-1.86258	0.062521	0.187452
BP1026B_I0329	esterase	48.6099	-0.365997	-1.28877	0.256732	-1.4256	0.153983	0.33914
BP1026B_I0330	shikimate 5-dehydrogenase	5.43053	-1.41811	-2.67235	0.739293	-1.9182	0.0550859	0.170702
BP1026B_I0331	ribonuclease II (RNB) family protein	132.274	0.182004	1.13446	0.208035	0.874875	0.381642	0.602243
BP1026B_I0332	monofunctional biosynthetic peptidoglycan transglycosylase	13.4459	0.323041	1.25096	0.414836	0.778722	0.436144	0.653266
BP1026B_I0333	hypothetical protein	4.78912	1.60175	3.03512	0.672069	2.38332	0.0171575	0.0719458
BP1026B_I0334	hypothetical protein	10.3562	0.127977	1.09276	0.466136	0.274548	0.783664	0.889403
BP1026B_I0335	serine-type carboxypeptidase family protein	59.3877	-0.35822	-1.28184	0.275201	-1.30167	0.19303	0.395482
BP1026B_I0336	hypothetical protein	11.4761	-0.459211	-1.37479	0.460691	-0.996787	0.318868	0.539484
BP1026B_I0337	transcriptional regulator	6.51387	-0.60003	-1.51575	0.571425	-1.05006	0.293691	0.516585
BP1026B_I0338	2-dehydro-3-deoxygalactonokinase	5.40538	-0.812278	-1.75598	0.657756	-1.23492	0.216859	0.42691
BP1026B_I0339	2-dehydro-3-deoxy-6-phosphogalactonate aldolase	3.53767	-0.749754	-1.68151	0.775882	-0.966324	0.333882	0.557641
BP1026B_I0340	short chain dehydrogenase	12.0354	0.0233187	1.01629	0.455146	0.0512334	0.95914	0.984857
BP1026B_I0341	L-arabinose ABC transporter periplasmic L-arabinose-binding protein	20.0981	0.323601	1.25145	0.344753	0.938646	0.347913	0.572446
BP1026B_I0342	L-arabinose transporter ATP-binding protein	35.6844	0.26168	1.19887	0.298145	0.877692	0.380111	0.601329
BP1026B_I0343	L-arabinose transporter permease	6.74794	-0.347371	-1.27224	0.553166	-0.627968	0.530025	0.728472
BP1026B_I0344	short chain dehydrogenase/reductase family oxidoreductase	7.0489	0.281432	1.2154	0.571504	0.49244	0.622408	0.790896
BP1026B_I0345	aldose 1-epimerase	2.73168	-0.591411	-1.50672	0.899389	-0.65757	0.510815	0.714718
BP1026B_I0346	orotidine 5'-phosphate decarboxylase	157.707	0.18024	1.13307	0.251787	0.715843	0.474088	0.685229
BP1026B_I0347	competence/damage-inducible protein CinA	12.2238	0.286797	1.21993	0.464099	0.617965	0.536598	0.733522
BP1026B_I0348	phosphatidylglycerophosphatase A	25.5109	-0.285644	-1.21895	0.336463	-0.848961	0.395903	0.61624
BP1026B_I0349	thiamine monophosphate kinase	6.45048	-0.969648	-1.95836	0.58891	-1.64651	0.0996581	0.255509
BP1026B_I0350	malic enzyme	588.675	0.158483	1.11611	0.172266	0.919993	0.357576	0.57913
BP1026B_I0351	ribonuclease SA	271.875	-0.66207	-1.58235	0.231614	-2.85851	0.00425639	0.0238875
BP1026B_I0352	barstar family protein	157.994	-0.176765	-1.13035	0.205217	-0.861356	0.389042	0.610425
BP1026B_I0353	16S ribosomal RNA methyltransferase RsmE	2.47993	-1.34792	-2.54545	0.987298	-1.36526	0.172171	NA
BP1026B_I0354	glyoxalase/bleomycin resistance protein/dioxygenase family protein	19.4165	0.518915	1.43288	0.352244	1.47317	0.140705	0.318753
BP1026B_I0355	spermidine synthase	19.5592	0.060658	1.04294	0.340973	0.177897	0.858804	0.929697
BP1026B_I0356	transketolase	663.42	-0.861889	-1.81742	0.173823	-4.95843	7.10661e-07	1.26204e-05
BP1026B_I0357	glyceraldehyde-3-phosphate dehydrogenase, type I	717.708	-0.226456	-1.16996	0.154621	-1.46459	0.143034	0.322874
BP1026B_I0358	MFS transporter	2.36855	-0.608133	-1.52429	0.913441	-0.66576	0.505564	NA
BP1026B_I0359	cyanate hydratase	12.8165	0.82697	1.77396	0.442238	1.86997	0.0614886	0.185452
BP1026B_I0360	carbonic anhydrase	4.16873	-0.715112	-1.64161	0.731094	-0.97814	0.328005	0.550724
BP1026B_I0361	DNA-binding transcriptional regulator CynR	41.5276	-0.758993	-1.69231	0.290528	-2.61246	0.00898923	0.0436068
BP1026B_I0362	hypothetical protein	10.1702	0.0112946	1.00786	0.468586	0.0241036	0.98077	0.994876
BP1026B_I0363	GntR family transcriptional regulator	23.0532	-0.648221	-1.56723	0.372282	-1.74121	0.0816464	0.224517
BP1026B_I0364	C4-dicarboxylate transporter DctA	10.7703	-0.0176147	-1.01228	0.44682	-0.0394223	0.968554	0.990205
BP1026B_I0365	allantoicase	2.90141	-0.903624	-1.87076	0.864851	-1.04483	0.296101	0.518406
BP1026B_I0366	ureidoglycolate hydrolase	1.7571	-0.797225	-1.73776	1.11981	-0.711926	0.476511	NA
BP1026B_I0367	ferric uptake regulator	855.341	0.382485	1.30359	0.266222	1.43671	0.150799	0.3346
BP1026B_I0368	outer membrane lipoprotein	111.6	-1.3221	-2.5003	0.239664	-5.51647	3.45868e-08	7.94871e-07
BP1026B_I0369	dihydrodipicolinate reductase	43.1776	-0.405651	-1.32469	0.304279	-1.33315	0.182482	0.380783
BP1026B_I0370	MotA/TolQ/ExbB proton channel family protein	13.3709	0.280763	1.21484	0.423373	0.663157	0.50723	0.711467
BP1026B_I0371	biopolymer ExbD/TolR family transporter	5.23479	-0.821987	-1.76784	0.684475	-1.2009	0.229789	0.443259
BP1026B_I0372	leucyl-tRNA synthetase	444.316	-0.334898	-1.26129	0.146051	-2.29302	0.0218468	0.085551
BP1026B_I0373	lipoprotein	46.1827	-0.319709	-1.24808	0.260311	-1.22818	0.21938	0.43087
BP1026B_I0374	DNA polymerase III subunit delta	35.9608	-0.0726479	-1.05165	0.366289	-0.198335	0.842783	0.924114
BP1026B_I0375	gamma-glutamyl phosphate reductase	67.0598	0.270475	1.2062	0.253289	1.06785	0.285587	0.509841
BP1026B_I0376	hypothetical protein	39.9589	0.0424437	1.02986	0.256291	0.165607	0.868466	0.936704
BP1026B_I0377	RpiR family transcriptional regulator	8.99889	0.407604	1.32648	0.560075	0.727768	0.466756	0.680245
BP1026B_I0378	phosphogluconate dehydratase	45.9642	0.046206	1.03255	0.256372	0.180231	0.856971	0.92886
BP1026B_I0379	KHG/KDPG aldolase	20.0867	-0.00876976	-1.0061	0.359856	-0.0243702	0.980557	0.994876
BP1026B_I0380	GntP family high-affinity gluconate permease	116.038	0.148077	1.10809	0.234917	0.630335	0.528475	0.72816
BP1026B_I0381	shikimate kinase	36.8413	-0.371097	-1.29334	0.282176	-1.31513	0.188466	0.390224
BP1026B_I0382	adenylosuccinate lyase	222.24	-0.09683	-1.06942	0.187311	-0.516947	0.605193	0.781733
BP1026B_I0383	nitrate transporter	3.95131	-0.101921	-1.0732	0.685194	-0.148748	0.881753	0.944708
BP1026B_I0384	LysR family transcriptional regulator	15.0424	-0.055161	-1.03898	0.402676	-0.136986	0.891042	0.94956
BP1026B_I0385	glutamate dehydrogenase	1570.62	0.802231	1.7438	0.193612	4.14351	3.42035e-05	0.000388635
BP1026B_I0386	glutamate/aspartate periplasmic binding protein	2398.64	0.393755	1.31381	0.174222	2.26007	0.023817	0.0915272
BP1026B_I0387	glutamate/aspartate transport system permease	75.685	0.303541	1.23417	0.242755	1.2504	0.211154	0.41909
BP1026B_I0388	glutamate/aspartate ABC transporter, permease protein	65.9225	0.104832	1.07537	0.242175	0.432878	0.665103	0.819321
BP1026B_I0389	Cystine ABC transporter, ATP-binding protein	297.943	0.521097	1.43505	0.170529	3.05576	0.00224492	0.0140073
BP1026B_I0390	hypothetical protein	52.4018	1.86955	3.65419	0.26115	7.15891	8.13207e-13	5.09911e-11
BP1026B_I0391	chaperonin, 10 kDa	113.051	1.0663	2.09406	0.203447	5.24118	1.59551e-07	3.26757e-06
BP1026B_I0392	HSP20 family protein	77.9079	1.18354	2.27133	0.244317	4.84426	1.27082e-06	2.11623e-05
BP1026B_I0393	HSP20 family protein	15.1456	0.683002	1.60548	0.402253	1.69794	0.0895187	0.238544
BP1026B_I0394	hypothetical protein	15.0444	1.25172	2.38126	0.422416	2.96324	0.00304416	0.0177512
BP1026B_I0395	hypothetical protein	199.237	0.695524	1.61947	0.270294	2.57321	0.010076	0.0476056
BP1026B_I0396	dihydroorotase	38.8739	-0.28667	-1.21982	0.272859	-1.05062	0.293434	0.516585
BP1026B_I0397	hypothetical protein	1.10694	-1.23076	-2.34691	1.47998	-0.83161	0.405629	NA
BP1026B_I0398	hypothetical protein	5356.42	0.12829	1.093	0.297216	0.431641	0.666002	0.819736
BP1026B_I0399	OsmC/Ohr family protein	90.8657	-0.595708	-1.51121	0.282964	-2.10525	0.0352698	0.122277
BP1026B_I0400	50S ribosomal protein L13	5099.41	-1.51065	-2.84938	0.220149	-6.86194	6.79325e-12	3.63189e-10
BP1026B_I0401	30S ribosomal protein S9	770.908	-1.26017	-2.39525	0.183953	-6.85052	7.35835e-12	3.85289e-10
BP1026B_I0402	iron-sulfur cluster insertion protein ErpA	847.916	-0.781701	-1.71916	0.255085	-3.06447	0.00218056	0.0136729
BP1026B_I0403	AraC family transcriptional regulator	46.827	-0.846246	-1.79782	0.265838	-3.18332	0.00145597	0.00985985
BP1026B_I0404	glutathione S-transferase	40.4447	0.502419	1.41659	0.290111	1.73182	0.0833062	0.226906
BP1026B_I0405	glutathione S-transferase-like protein	18.0619	0.611636	1.52799	0.37799	1.61813	0.105635	0.263776
BP1026B_I0406	anhydro-N-acetylmuramic acid kinase	5.93727	-0.646439	-1.5653	0.602065	-1.0737	0.282956	0.506746
BP1026B_I0407	tyrosyl-tRNA synthetase	167.936	-0.0341965	-1.02399	0.227289	-0.150454	0.880407	0.944169
BP1026B_I0408	D-tyrosyl-tRNA(Tyr) deacylase	17.0369	-0.00390582	-1.00271	0.405526	-0.0096315	0.992315	0.997462
BP1026B_I0409	phosphoglycerate mutase	10.1836	-0.41892	-1.33693	0.50213	-0.834286	0.40412	0.623678
BP1026B_I0410	lipoprotein	17.6535	0.387071	1.30774	0.382618	1.01164	0.311711	0.533057
BP1026B_I0411	hypothetical protein	24.2378	0.496451	1.41074	0.323344	1.53536	0.124694	0.293542
BP1026B_I0412	Holliday junction DNA helicase RuvB	44.5815	-0.249957	-1.18917	0.277988	-0.899166	0.368564	0.589264
BP1026B_I0413	Holliday junction DNA helicase RuvA	40.3257	-0.726314	-1.65441	0.324652	-2.2372	0.025273	0.0956495
BP1026B_I0414	Holliday junction resolvase	26.9861	-0.52706	-1.44099	0.317352	-1.6608	0.0967526	0.249891
BP1026B_I0415	bifunctional phosphoribosylaminoimidazolecarboxamide formyltransferase/IMP cyclohydrolase	311.266	0.170858	1.12573	0.224613	0.760676	0.446851	0.661871
BP1026B_I0416	DNA-binding protein Fis	91.384	-0.299517	-1.23073	0.234692	-1.27621	0.20188	0.406562
BP1026B_I0417	dihydrouridine synthase	179.11	-0.816133	-1.76068	0.22072	-3.6976	0.000217647	0.00195306
BP1026B_I0418	hypothetical protein	6.37055	0.2983	1.22969	0.657821	0.453466	0.650213	0.809682
BP1026B_I0419	glutathione S-transferase	54.9006	-0.279533	-1.2138	0.246716	-1.13301	0.257209	0.475214
BP1026B_I0420	aminopeptidase P	79.1222	0.163801	1.12023	0.241558	0.678104	0.497706	0.703285
BP1026B_I0421	glutamate synthase domain-containing protein	41.1824	0.409874	1.32857	0.268033	1.52919	0.126216	0.29528
BP1026B_I0422	tRNA-specific 2-thiouridylase MnmA	18.9928	-0.309623	-1.23938	0.374059	-0.82774	0.407818	0.626102
BP1026B_I0423	NAD(P) transhydrogenase subunit alpha	53.272	0.111037	1.08	0.281503	0.394445	0.693253	0.835754
BP1026B_I0424	NUDIX domain-containing protein	11.3215	-0.68213	-1.60451	0.456037	-1.49578	0.134712	0.308407
BP1026B_I0425	NAD(P) transhydrogenase subunit beta	85.3971	0.446758	1.36297	0.233205	1.91573	0.0553989	0.171359
BP1026B_I0426	NAD(P) transhydrogenase subunit alpha	25.4726	0.125641	1.09099	0.361123	0.347917	0.727902	0.856187
BP1026B_I0427	DeoR family transcriptional regulator	17.0566	0.589947	1.50519	0.364841	1.617	0.105879	0.263996
BP1026B_I0428	hypothetical protein	3.25662	-0.011628	-1.00809	0.780389	-0.0149002	0.988112	0.996549
BP1026B_I0429	N6-adenine-specific DNA methylase	11.5004	-0.909135	-1.87792	0.46647	-1.94897	0.0512989	0.162104
BP1026B_I0430	hypothetical protein	27.9013	-0.100746	-1.07233	0.352173	-0.28607	0.774824	0.885339
BP1026B_I0431	hypothetical protein	1.79251	0.766484	1.70112	1.04477	0.733639	0.463169	NA
BP1026B_I0432	paraquat-inducible protein	63.2034	0.143897	1.10489	0.239407	0.601055	0.547803	0.740759
BP1026B_I0433	paraquat-inducible protein	6.87952	-0.328813	-1.25598	0.568076	-0.578819	0.562712	0.749714
BP1026B_I0434	paraquat-inducible protein	31.1313	0.426784	1.34423	0.310483	1.37458	0.169261	0.361801
BP1026B_I0435	cytochrome B561	30.9244	0.254691	1.19308	0.292828	0.869762	0.38443	0.605605
BP1026B_I0436	YceI, base-induced periplasmic protein	58.5624	-0.460342	-1.37587	0.234371	-1.96416	0.0495119	0.157761
BP1026B_I0437	hypothetical protein	381.625	0.486069	1.40062	0.186317	2.60883	0.00908536	0.0439405
BP1026B_I0438	major facilitator family transporter	4.7513	1.30632	2.4731	0.654479	1.99597	0.0459374	0.148989
BP1026B_I0439	preprotein translocase subunit SecF	148.277	-0.468338	-1.38351	0.20085	-2.33178	0.0197125	0.0796273
BP1026B_I0440	preprotein translocase subunit SecD	135.448	-0.0983472	-1.07055	0.19966	-0.492575	0.622313	0.790896
BP1026B_I0441	preprotein translocase subunit YajC	214.909	-0.395161	-1.31509	0.210597	-1.87638	0.0606025	0.183105
BP1026B_I0442	queuine tRNA-ribosyltransferase	36.6108	-0.463766	-1.37914	0.287184	-1.61487	0.106338	0.26488
BP1026B_I0443	S-adenosylmethionine--tRNA ribosyltransferase-isomerase	12.1804	-1.21157	-2.31589	0.50795	-2.38521	0.0170696	0.0718281
BP1026B_I0444	ATP-dependent DNA helicase RecG	37.6813	0.454834	1.37062	0.287801	1.58038	0.11402	0.27682
BP1026B_I0445	oxidative stress regulatory protein	676.46	-0.265964	-1.20244	0.310733	-0.855926	0.392039	0.612477
BP1026B_I0446	catalase/peroxidase HPI	96.5312	-0.14289	-1.10411	0.207525	-0.688547	0.491109	0.699086
BP1026B_I0447	hypothetical protein	5.37132	-1.7351	-3.32902	0.780207	-2.22389	0.0261558	0.0981132
BP1026B_I0448	Non-specific DNA-binding protein Dps /Iron-binding ferritin-like antioxidant protein	535.636	0.107052	1.07703	0.212189	0.504514	0.6139	0.78656
BP1026B_I0449	transcriptional regulator	4.58703	-0.0716594	-1.05092	0.645516	-0.111011	0.911608	0.959199
BP1026B_I0450	4-hydroxybenzoate octaprenyltransferase	39.3771	0.037424	1.02628	0.292228	0.128065	0.898098	0.952797
BP1026B_I0451	phosphonate metabolism protein/1,5-bisphosphokinase PhnN	1.04809	-2.77722	-6.85532	1.47309	-1.88531	0.0593882	NA
BP1026B_I0452	hypothetical protein	2.50934	0.557466	1.47168	0.97159	0.573767	0.566126	0.751481
BP1026B_I0453	phosphonates metabolism transcriptional regulator PhnF	11.3695	-0.858596	-1.81327	0.462516	-1.85636	0.0634022	0.18961
BP1026B_I0454	alkylphosphonate utilization operon protein PhnG	14.6005	-1.6883	-3.22276	0.470899	-3.58526	0.000336739	0.00289391
BP1026B_I0455	carbon-phosphorus lyase complex subunit	0.170704	-0.769116	-1.70422	2.74254	-0.280439	0.779141	NA
BP1026B_I0456	phosphonate metabolism protein	3.32994	-1.04126	-2.05803	0.837818	-1.24283	0.213932	0.422786
BP1026B_I0457	PhnJ protein	2.25646	-0.185385	-1.13712	0.936494	-0.197957	0.843079	NA
BP1026B_I0458	phosphonate C-P lyase system protein PhnL	0.666423	0.682968	1.60544	1.57771	0.432885	0.665098	NA
BP1026B_I0459	phosphonates ABC transporter ATP-binding protein	0.741003	0.200401	1.14902	1.64831	0.12158	0.903232	NA
BP1026B_I0460	phosphonate metabolism protein PhnM	2.13235	-0.291116	-1.22359	1.11251	-0.261675	0.793572	NA
BP1026B_I0461	phosphonate ABC transporter ATPase	0.862437	-1.93242	-3.81695	1.47666	-1.30864	0.190656	NA
BP1026B_I0462	phosphonate ABC transporter periplasmic phosphonate-binding protein	0.823632	0.607508	1.52362	1.51251	0.401656	0.687937	NA
BP1026B_I0463	phosphonates ABC transporter permease	3.75588	1.03705	2.05203	0.718149	1.44406	0.148722	0.331443
BP1026B_I0464	pyrroline-5-carboxylate reductase	4.79307	-1.16178	-2.23733	0.732498	-1.58605	0.112728	0.274602
BP1026B_I0465	hypothetical protein	6.2903	-0.457902	-1.37354	0.56546	-0.809787	0.418063	0.636577
BP1026B_I0466	glycolate oxidase iron-sulfur subunit	16.1977	0.809333	1.7524	0.370551	2.18413	0.0289524	0.105715
BP1026B_I0467	glycolate oxidase FAD binding subunit	19.9033	0.438683	1.35537	0.336899	1.30212	0.192876	0.395326
BP1026B_I0468	glycolate oxidase subunit GlcD	71.508	0.136666	1.09936	0.210663	0.648741	0.516506	0.717839
BP1026B_I0469	D-lactate dehydrogenase, cytochrome c-dependent	50.9798	0.369636	1.29203	0.271924	1.35933	0.17404	0.367242
BP1026B_I0470	ATP:cob(I)alamin adenosyltransferase	45.5403	0.462877	1.37829	0.279311	1.65721	0.0974767	0.251439
BP1026B_I0471	flavohemoprotein	1085.04	-0.154138	-1.11276	0.226074	-0.6818	0.495365	0.701998
BP1026B_I0472	phospho-2-dehydro-3-deoxyheptonate aldolase	63.9759	0.12103	1.08751	0.238176	0.508152	0.611346	0.785136
BP1026B_I0473	tldD protein	155.058	0.466571	1.38182	0.194632	2.39719	0.0165213	0.0702191
BP1026B_I0474	carbon-nitrogen family hydrolase	89.777	0.29779	1.22926	0.209858	1.41901	0.155896	0.341736
BP1026B_I0475	hypothetical protein	32.4013	-0.408162	-1.32699	0.308078	-1.32487	0.185215	0.384748
BP1026B_I0476	bifunctional glutamine-synthetase adenylyltransferase/deadenyltransferase	40.0689	0.185354	1.1371	0.276471	0.67043	0.502583	0.707097
BP1026B_I0477	DNA repair protein RecN	26.6133	0.447765	1.36393	0.315205	1.42055	0.155447	0.341044
BP1026B_I0478	NAD(+)/NADH kinase family protein	37.617	0.0569375	1.04026	0.272325	0.209079	0.834386	0.917557
BP1026B_I0479	heat-inducible transcription repressor	260.871	-0.106609	-1.07669	0.166846	-0.638965	0.522846	0.723382
BP1026B_I0480	ferrochelatase	73.4815	0.0277886	1.01945	0.238283	0.11662	0.907161	0.9569
BP1026B_I0481	heat shock protein 15	35.4206	-0.0862901	-1.06164	0.285239	-0.302518	0.762257	0.877097
BP1026B_I0482	heat shock protein GrpE	714.437	-0.608191	-1.52435	0.222768	-2.73015	0.00633051	0.0329096
BP1026B_I0483	hypothetical protein	13.8859	-0.0127038	-1.00884	0.445344	-0.0285258	0.977243	0.993926
BP1026B_I0484	molecular chaperone DnaK	3853.34	0.241231	1.182	0.164418	1.46718	0.142327	0.321709
BP1026B_I0485	chaperone protein DnaJ	345.461	0.624637	1.54182	0.160507	3.89164	9.95692e-05	0.00100141
BP1026B_I0486	chorismate binding protein	20.0287	-0.814154	-1.75827	0.395793	-2.05702	0.0396846	0.132866
BP1026B_I0487	3-methyl-2-oxobutanoate hydroxymethyltransferase	48.3147	0.277707	1.21227	0.267871	1.03672	0.299867	0.522387
BP1026B_I0488	deoxynucleoside kinase family protein	21.6784	0.394312	1.31432	0.344603	1.14425	0.25252	0.470613
BP1026B_I0489	2-amino-4-hydroxy-6- hydroxymethyldihydropteridine pyrophosphokinase	101.524	0.729652	1.65824	0.224411	3.25141	0.00114836	0.00812328
BP1026B_I0490	polyA polymerase	123.817	0.013359	1.0093	0.205751	0.0649279	0.948231	0.978994
BP1026B_I0491	HAD family hydrolase	90.5458	-0.136556	-1.09928	0.236288	-0.577921	0.563318	0.749917
BP1026B_I0492	DnaA regulatory inactivator Hda	21.109	-0.00519874	-1.00361	0.346324	-0.0150112	0.988023	0.996549
BP1026B_I0493	hypothetical protein	25.894	0.824814	1.77131	0.330234	2.49767	0.0125013	0.056339
BP1026B_I0494	tRNA delta(2)-isopentenylpyrophosphate transferase	8.48806	-0.72253	-1.65007	0.598737	-1.20676	0.227526	0.440566
BP1026B_I0495	DNA mismatch repair protein	42.3751	-0.249638	-1.18891	0.275327	-0.906694	0.364569	0.585778
BP1026B_I0496	DedA protein	46.8275	-0.427021	-1.34445	0.259435	-1.64597	0.0997707	0.25554
BP1026B_I0497	small-conductance mechanosensitive channel	71.5003	0.451037	1.36702	0.211918	2.12836	0.0333073	0.117016
BP1026B_I0498	glutamine amidotransferase	22.779	0.723137	1.65077	0.315177	2.29439	0.0217683	0.0853756
BP1026B_I0499	mannose-1-phosphate guanylyltransferase/mannose-6-phosphate isomerase	88.5728	0.475877	1.39076	0.200387	2.37478	0.0175592	0.0729218
BP1026B_I0500	capsular polysaccharide biosynthesis/export periplasmic protein WcbA	124.122	0.504023	1.41816	0.204672	2.46259	0.0137937	0.0611328
BP1026B_I0501	capsular polysaccharide glycosyltransferase biosynthesis protein WcbB	211.497	0.328432	1.25565	0.182745	1.79721	0.0723019	0.207587
BP1026B_I0502	capsular polysaccharide biosynthesis/export periplasmic protein WcbC	628.619	0.731509	1.66037	0.204353	3.57964	0.000344066	0.00295187
BP1026B_I0503	capsular polysaccharide export system inner membrane protein	750.183	1.08652	2.12362	0.200298	5.42453	5.8108e-08	1.26224e-06
BP1026B_I0504	capsule polysaccharide export inner-membrane protein	675.604	0.766673	1.70134	0.207026	3.70326	0.000212846	0.00192356
BP1026B_I0505	putative ATP-binding ABC transporter capsular polysaccharide export protein	438.88	1.30656	2.47351	0.235964	5.53713	3.07472e-08	7.22986e-07
BP1026B_I0506	Glycosyl transferase, group 1 family protein	1057.17	0.440896	1.35745	0.186406	2.36524	0.0180182	0.0744624
BP1026B_I0507	Capsular polysaccharide biosynthesis protein WcbF	592.442	0.863614	1.81959	0.172257	5.01353	5.34413e-07	9.83435e-06
BP1026B_I0508	capsular polysaccharide biosynthesis protein	292.246	0.84937	1.80171	0.183471	4.62945	3.66631e-06	5.46075e-05
BP1026B_I0509	hypothetical protein	29.8713	0.907034	1.87519	0.376614	2.40839	0.016023	0.068618
BP1026B_I0510	Glyscosyl transferase, group 1 family protein	857.797	0.763753	1.6979	0.200509	3.80907	0.000139493	0.00133424
BP1026B_I0511	capsular polysaccharide biosynthesis protein	430.113	0.726918	1.6551	0.198832	3.65593	0.000256249	0.00225561
BP1026B_I0512	capsular polysaccharide biosynthesis protein WcbJ, NAD-dependent epimerase	226.168	0.504259	1.41839	0.187605	2.68788	0.00719081	0.0362323
BP1026B_I0513	GDP-mannose 4,6-dehydratase	649.322	0.538714	1.45268	0.187727	2.86966	0.00410915	0.0232151
BP1026B_I0514	D,D-heptose 7-phosphate kinase	460.411	0.732277	1.66126	0.19943	3.67184	0.000240808	0.00213449
BP1026B_I0515	phosphoheptose isomerase	238.3	0.432017	1.34912	0.18731	2.30644	0.0210863	0.0835392
BP1026B_I0516	D-glycero-D-manno-heptose 1-phosphateguanosyltransferase	181.142	0.668864	1.58982	0.227609	2.93866	0.00329636	0.0191121
BP1026B_I0517	D-glycero-D-manno-heptose 1,7-bisphosphatephosphatase	111.265	0.858711	1.81342	0.205866	4.17121	3.02983e-05	0.000353759
BP1026B_I0518	capsular polysaccharide export protein	294.041	0.325109	1.25276	0.173023	1.87899	0.0602454	0.18257
BP1026B_I0519	short chain dehydrogenase/reductase family oxidoreductase	20.8975	0.403334	1.32256	0.351534	1.14735	0.251236	0.469301
BP1026B_I0520	capsular polysaccharide biosynthesis protein WcbQ	234.876	0.115077	1.08303	0.169418	0.67925	0.496979	0.702789
BP1026B_I0521	capsular polysaccharide biosynthesis fatty acid synthase	190.884	-0.0878244	-1.06277	0.168781	-0.520347	0.602822	0.779684
BP1026B_I0522	UDP-3-O-[3-hydroxymyristoyl] N-acetylglucosamine deacetylase	35.9139	-0.182367	-1.13474	0.269161	-0.677541	0.498062	0.703285
BP1026B_I0523	class-I aminotransferase	124.919	0.246183	1.18606	0.234818	1.0484	0.294455	0.517307
BP1026B_I0524	acetyltransferase	5.31021	-0.557507	-1.47172	0.633115	-0.880578	0.378546	0.599652
BP1026B_I0525	hypothetical protein	13.3328	0.330861	1.25776	0.412933	0.801245	0.42299	0.639775
BP1026B_I0526	hypothetical protein	45.1191	0.0869385	1.06211	0.268812	0.323417	0.746379	0.86807
BP1026B_I0527	PAP2 family protein	12.469	-0.128711	-1.09332	0.444775	-0.289385	0.772287	0.883433
BP1026B_I0528	hypothetical protein	0.0386903	0.364439	1.28738	3.50202	0.104065	0.917118	NA
BP1026B_I0529	hypothetical protein	7.00862	-0.769178	-1.7043	0.560478	-1.37236	0.169951	0.362072
BP1026B_I0530	AraC family transcriptional regulator	5.86404	0.142962	1.10417	0.565471	0.252819	0.800408	0.899109
BP1026B_I0531	undecaprenyl-phosphate galactosephosphotransferase	4.11331	0.272187	1.20764	0.672219	0.404908	0.685545	0.831991
BP1026B_I0532	polysaccharide biosynthesis/export protein	2.56232	0.868385	1.82562	0.817632	1.06207	0.288203	0.512666
BP1026B_I0533	protein-tyrosine-phosphatase	0.157083	0.773075	1.70891	2.90512	0.266108	0.790156	NA
BP1026B_I0534	Tyrosine-protein kinase Wzc	10.1175	1.39072	2.62209	0.505534	2.75099	0.00594161	0.0312645
BP1026B_I0535	O-antigen translocase	1.31838	-0.231469	-1.17403	1.24306	-0.186209	0.852281	NA
BP1026B_I0536	capsule polysaccharide biosynthesis protein	1.45422	-0.162143	-1.11895	1.13604	-0.142726	0.886507	NA
BP1026B_I0537	serine O-acetyltransferase	2.4044	0.0982671	1.07049	0.904058	0.108696	0.913444	NA
BP1026B_I0538	Glycosyltransferase	3.43679	0.381236	1.30246	0.761281	0.500782	0.616524	0.787755
BP1026B_I0539	hypothetical protein	1.77787	-0.123319	-1.08924	1.03042	-0.119678	0.904738	NA
BP1026B_I0540	3-deoxy-manno-octulosonate-8-phosphatase	1.76674	-0.852589	-1.80574	1.12336	-0.758965	0.447874	NA
BP1026B_I0541	2-dehydro-3-deoxyphosphooctonate aldolase	7.25273	0.0644604	1.04569	0.533369	0.120855	0.903806	0.954947
BP1026B_I0542	arabinose-5-phosphate isomerase	7.08752	0.108568	1.07816	0.546165	0.198782	0.842433	0.924114
BP1026B_I0543	UTP-glucose-1-phosphate uridylyltransferase	11.8182	0.573974	1.48862	0.420636	1.36454	0.172398	0.364686
BP1026B_I0544	hypothetical protein	4.16815	0.000667705	1.00046	0.711658	0.000938239	0.999251	0.999783
BP1026B_I0545	regulator of flagellar biosynthesis FlhD	10.6051	0.27126	1.20686	0.470463	0.57658	0.564223	0.75018
BP1026B_I0547	hypothetical protein	597.67	0.521551	1.4355	0.169311	3.08042	0.00206707	0.0131069
BP1026B_I0548	OmpA family outer membrane protein	721.59	0.76697	1.70169	0.179644	4.26939	1.96006e-05	0.000242808
BP1026B_I0549	translocation protein TolB	1907.12	-0.090271	-1.06457	0.228642	-0.394813	0.692981	0.835624
BP1026B_I0550	TolA protein	62.764	0.272886	1.20822	0.270655	1.00824	0.313338	0.534221
BP1026B_I0551	tolR protein	13.4673	0.198884	1.14781	0.452079	0.439932	0.659986	0.816582
BP1026B_I0552	tolQ protein	72.9035	0.016894	1.01178	0.220915	0.0764729	0.939043	0.973356
BP1026B_I0553	thioesterase	20.8565	-0.372079	-1.29422	0.350829	-1.06057	0.288885	0.512666
BP1026B_I0554	short-chain dehydrogenase	15.5503	0.584044	1.49904	0.385588	1.51468	0.129852	0.30115
BP1026B_I0555	serine hydroxymethyltransferase	465.683	-0.00719174	-1.005	0.188594	-0.0381334	0.969581	0.990778
BP1026B_I0556	transcriptional regulator NrdR	22.7328	-0.192728	-1.14292	0.376447	-0.511966	0.608675	0.78364
BP1026B_I0557	hypothetical protein	1.96963	-1.54352	-2.91505	1.14402	-1.34921	0.17727	NA
BP1026B_I0558	hypothetical protein	3.72281	0.109585	1.07892	0.812686	0.134843	0.892736	0.950099
BP1026B_I0559	hypothetical protein	5.97555	-0.702005	-1.62676	0.620522	-1.13131	0.257923	0.4762
BP1026B_I0560	hypothetical protein	2.19007	-0.220851	-1.16542	0.945431	-0.233598	0.815297	NA
BP1026B_I0561	fimbrial protein pilin	7.03315	0.317212	1.24592	0.520863	0.609012	0.542517	0.736693
BP1026B_I0562	hypothetical protein	15.9613	-0.512394	-1.42641	0.399442	-1.28277	0.199572	0.403192
BP1026B_I0563	hypothetical protein	38.7653	-0.0537099	-1.03793	0.280584	-0.191422	0.848195	0.92585
BP1026B_I0564	transmembrane protein	276.802	-0.728382	-1.65678	0.283994	-2.56478	0.0103243	0.0485977
BP1026B_I0565	antioxidant protein LsfA	2847.89	-0.282508	-1.21631	0.245254	-1.1519	0.249362	0.467173
BP1026B_I0566	ISBma2, transposase	70.0169	0.483409	1.39804	0.273458	1.76776	0.0771004	0.216589
BP1026B_I0567	glutaryl-CoA dehydrogenase	945.518	-0.320046	-1.24837	0.227398	-1.40743	0.159301	0.346208
BP1026B_I0568	IclR family transcriptional regulator	91.5419	-0.821688	-1.76747	0.273309	-3.00644	0.00264323	0.0159871
BP1026B_I0569	hypothetical protein	16.2617	-0.240001	-1.18099	0.395776	-0.606407	0.544245	0.738287
BP1026B_I0570	hypothetical protein	4.17429	-1.81924	-3.52894	0.870433	-2.09004	0.0366145	0.125907
BP1026B_I0571	EAL domain-containing protein	35.9949	-0.304116	-1.23466	0.294783	-1.03166	0.30223	0.524258
BP1026B_I0572	metallo-beta-lactamase family protein	94.308	0.542061	1.45605	0.323853	1.67379	0.0941721	0.245782
BP1026B_I0573	FAD-dependent oxidoreductase	41.9344	1.30176	2.46529	0.284156	4.58114	4.62445e-06	6.71074e-05
BP1026B_I0574	hypothetical protein	4.00671	1.96387	3.90107	0.73092	2.68685	0.00721302	0.0363082
BP1026B_I0575	4-hydroxybenzoate transporter	9.64364	0.354875	1.27887	0.497736	0.712978	0.475859	0.685838
BP1026B_I0576	fumarylacetoacetase	13.6023	0.932818	1.909	0.411404	2.2674	0.0233656	0.0903837
BP1026B_I0577	homogentisate 1,2-dioxygenase	33.2641	0.950704	1.93282	0.33512	2.8369	0.00455534	0.0252033
BP1026B_I0578	major facilitator superfamily transporter	5.76903	0.203885	1.1518	0.578696	0.352317	0.7246	0.854876
BP1026B_I0579	major facilitator superfamily transporter	2.77015	-0.507879	-1.42196	0.974301	-0.521275	0.602175	0.779684
BP1026B_I0580	nitroreductase family protein	5.16209	-0.568608	-1.48309	0.784063	-0.725207	0.468325	0.680968
BP1026B_I0581	D-lactate dehydrogenase	117.272	-1.20362	-2.30317	0.325498	-3.69779	0.000217487	0.00195306
BP1026B_I0582	LysR family transcriptional regulator	1699.31	-0.7699	-1.70515	0.172674	-4.45868	8.24656e-06	0.000112896
BP1026B_I0583	alanine--glyoxylate aminotransferase	95.8861	0.0838748	1.05986	0.202961	0.413256	0.679419	0.828516
BP1026B_I0584	AraC family transcriptional regulator	23.9787	0.390243	1.31061	0.352883	1.10587	0.268783	0.489652
BP1026B_I0585	membrane protein	17.3426	1.38497	2.61166	0.358926	3.85864	0.00011402	0.00112013
BP1026B_I0586	major facilitator superfamily transporter	5.73313	1.0359	2.05039	0.596746	1.73591	0.0825792	0.225861
BP1026B_I0587	xanthine dehydrogenase subunit A	8.13436	-0.452473	-1.36838	0.586042	-0.772082	0.440066	0.656608
BP1026B_I0588	xanthine dehydrogenase, subunit B	7.6907	0.463297	1.37869	0.510027	0.908377	0.363679	0.584719
BP1026B_I0589	solute-binding periplasmic protein	5.38135	0.442397	1.35886	0.595608	0.742766	0.457623	0.673777
BP1026B_I0590	hypothetical protein	15.249	-1.06569	-2.09316	0.408137	-2.6111	0.00902512	0.0437391
BP1026B_I0591	TonB-dependent siderophore receptor family protein	17.4188	0.0397699	1.02795	0.36626	0.108584	0.913533	0.960295
BP1026B_I0592	iron chelate uptake ABC transporter, ATP-binding component	3.2615	0.0259228	1.01813	0.778544	0.0332966	0.973438	0.992989
BP1026B_I0593	periplasmic binding protein	3.18746	2.14863	4.43406	0.891236	2.41084	0.0159158	0.0682501
BP1026B_I0594	FecCD-family membrane transporter protein	2.18929	-0.0499241	-1.03521	0.9568	-0.0521782	0.958387	NA
BP1026B_I0595	LysR family regulatory protein	7.81577	0.0923874	1.06613	0.57204	0.161505	0.871696	0.938206
BP1026B_I0596	DSBA-like thioredoxin domain-containing protein	26.1487	-0.557883	-1.47211	0.308204	-1.81011	0.0702785	0.20304
BP1026B_I0597	hypothetical protein	19.9427	0.0668934	1.04746	0.366954	0.182294	0.855352	0.928679
BP1026B_I0598	phospholipid-binding domain-containing protein	8.44887	0.470812	1.38589	0.583516	0.806854	0.419751	0.637133
BP1026B_I0599	D-(-)-3-hydroxybutyrate-oligomer hydrolase	37.8636	0.0815976	1.05819	0.291937	0.279504	0.779858	0.887177
BP1026B_I0600	hypothetical protein	14.9985	-1.8347	-3.56698	0.508289	-3.60956	0.000306715	0.00266292
BP1026B_I0601	hypothetical protein	45.6069	-2.83722	-7.14643	0.426365	-6.65445	2.84361e-11	1.24506e-09
BP1026B_I0602	serine-type carboxypeptidase family protein	292.784	-2.67653	-6.39318	0.241447	-11.0854	1.47717e-28	7.50253e-26
BP1026B_I0603	permease	9.07626	-1.8512	-3.608	0.592481	-3.12449	0.00178115	0.0115684
BP1026B_I0604	EmrB/QacA family drug resistance transporter	7.99495	-1.42393	-2.68316	0.56728	-2.5101	0.0120695	0.0548311
BP1026B_I0605	glycerophosphoryl diester phosphodiesterase family protein	21.0145	-0.312439	-1.24181	0.407803	-0.766151	0.443586	0.659646
BP1026B_I0606	amino acid transporter LysE	20.0028	-0.448213	-1.36435	0.354627	-1.2639	0.206266	0.411965
BP1026B_I0607	acetyltransferase	0.830339	-1.74382	-3.34921	1.48209	-1.17659	0.239357	NA
BP1026B_I0608	DNA-binding protein	2.73204	0.261996	1.19914	0.855445	0.306268	0.7594	0.875482
BP1026B_I0609	metallo-beta-lactamase family protein	37.6004	0.0581889	1.04116	0.299252	0.194448	0.845825	0.9255
BP1026B_I0610	transcriptional regulator	22.2531	-1.09715	-2.13931	0.381856	-2.87319	0.00406344	0.0229824
BP1026B_I0611	lipoprotein	28.7003	-0.816349	-1.76094	0.337593	-2.41815	0.0155998	0.0671451
BP1026B_I0612	lipoprotein	30.8975	-0.196929	-1.14626	0.30162	-0.652905	0.513818	0.716436
BP1026B_I0613	OmpW family outer membrane protein	13.199	-0.605415	-1.52142	0.447114	-1.35405	0.17572	0.369426
BP1026B_I0614	activator protein	84.3286	0.081999	1.05848	0.343287	0.238864	0.811211	0.907393
BP1026B_I0615	hypothetical protein	7.834	-0.453337	-1.3692	0.551007	-0.822743	0.410654	0.628794
BP1026B_I0616	zinc-binding alcohol dehydrogenase	18.6061	0.0462126	1.03255	0.366964	0.125932	0.899786	0.953546
BP1026B_I0617	transcriptional regulator family protein	237.416	-0.00339124	-1.00235	0.254676	-0.0133159	0.989376	0.996576
BP1026B_I0618	hypothetical protein	15.799	-0.289966	-1.22261	0.421594	-0.687786	0.491588	0.699086
BP1026B_I0619	hypothetical protein	14.3067	-0.0460186	-1.03241	0.407419	-0.112951	0.910069	0.958573
BP1026B_I0620	hypothetical protein	8.85767	-0.480188	-1.39493	0.518383	-0.92632	0.35428	0.576587
BP1026B_I0621	co-chaperonin GroES	2483.17	-0.116445	-1.08406	0.290483	-0.400865	0.68852	0.834007
BP1026B_I0622	chaperonin GroEL	9881.51	0.891456	1.85505	0.202882	4.39397	1.11299e-05	0.000146969
BP1026B_I0623	hydroxymethylpyrimidine kinase	64.5077	-0.375791	-1.29755	0.235782	-1.59381	0.110978	0.271774
BP1026B_I0624	rubredoxin	982.707	-0.732277	-1.66126	0.239484	-3.05774	0.00223017	0.0139324
BP1026B_I0625	hypothetical protein	25.2083	-0.600988	-1.51675	0.410942	-1.46246	0.143614	0.323797
BP1026B_I0626	hypothetical protein	177.005	-0.37002	-1.29237	0.215227	-1.71921	0.0855756	0.230822
BP1026B_I0627	Holliday junction resolvase-like protein	38.8316	-0.0984546	-1.07063	0.274175	-0.359094	0.719525	0.85103
BP1026B_I0628	bifunctional pyrimidine regulatory protein PyrR/uracil phosphoribosyltransferase	14.2831	-0.0759056	-1.05402	0.413335	-0.183642	0.854295	0.92852
BP1026B_I0629	aspartate carbamoyltransferase catalytic subunit	143.814	0.153852	1.11254	0.182713	0.842039	0.399766	0.619406
BP1026B_I0630	dihydroorotase	44.8574	0.278414	1.21286	0.307319	0.905946	0.364964	0.586043
BP1026B_I0631	acyltransferase family protein	27.9753	-0.449104	-1.36519	0.329254	-1.364	0.172566	0.364784
BP1026B_I0632	diadenosine tetraphosphatase	47.4505	0.0707766	1.05028	0.258031	0.274295	0.783858	0.889403
BP1026B_I0633	dTDP-glucose 4,6-dehydratase	278.889	0.321778	1.24987	0.208302	1.54477	0.122402	0.29037
BP1026B_I0634	glucose-1-phosphate thymidylyltransferase	221.914	0.325405	1.25302	0.198453	1.63971	0.101066	0.257947
BP1026B_I0635	dTDP-4-dehydrorhamnose 3,5-epimerase	112.328	0.233736	1.17588	0.219164	1.06649	0.286202	0.51058
BP1026B_I0636	dTDP-4-dehydrorhamnose reductase	241.326	0.379899	1.30125	0.197466	1.92387	0.0543711	0.169003
BP1026B_I0637	ABC-2 type transport system integral membrane protein	218.352	0.506758	1.42085	0.218822	2.31585	0.0205666	0.0819921
BP1026B_I0638	polysaccharide ABC transporter, ATP-binding protein	188.844	0.55028	1.46437	0.210377	2.61568	0.00890496	0.0433636
BP1026B_I0639	O-antigen acetylase WbiA	548.558	0.71788	1.64476	0.252145	2.84709	0.00441209	0.0245982
BP1026B_I0640	NAD-dependent epimerase/dehydratase	378.5	0.484537	1.39914	0.182247	2.65868	0.00784479	0.0390417
BP1026B_I0641	glycosyltransferase	471.262	-0.137324	-1.09986	0.146751	-0.935764	0.349395	0.573597
BP1026B_I0642	O-antigen methyl transferase	507.977	0.353594	1.27774	0.163512	2.1625	0.0305795	0.110073
BP1026B_I0643	glycosyl transferase family protein	451.969	0.797335	1.73789	0.20085	3.9698	7.19323e-05	0.000756406
BP1026B_I0644	glycosyl transferase WbiF	185.372	0.180008	1.13289	0.193472	0.930412	0.352158	0.575486
BP1026B_I0645	UDP-glucose 4-epimerase	134.478	-0.176805	-1.13038	0.240102	-0.736372	0.461504	0.676217
BP1026B_I0646	glycoside hydrolase family protein	258.156	0.117056	1.08452	0.199173	0.587709	0.556728	0.746441
BP1026B_I0647	polysaccharide biosynthesis protein	202.004	0.123915	1.08969	0.189275	0.654684	0.512671	0.715935
BP1026B_I0648	glycosyl transferase family protein	91.2178	0.204426	1.15223	0.202717	1.00843	0.313248	0.534221
BP1026B_I0649	UDP-glucose 4-epimerase	41.2631	-0.332154	-1.25889	0.267783	-1.24039	0.214833	0.424401
BP1026B_I0650	glycoside hydrolase family protein	19.4437	-0.694817	-1.61868	0.377539	-1.84039	0.0657115	0.194266
BP1026B_I0651	glycosyl transferase family protein	17.7807	0.0244649	1.0171	0.352845	0.0693359	0.944722	0.976458
BP1026B_I0652	hypothetical protein	15.2871	-0.00420684	-1.00292	0.408361	-0.0103018	0.991781	0.997462
BP1026B_I0653	phosphoglucomutase/phosphomannomutase family protein	148.503	-0.13663	-1.09933	0.209131	-0.653321	0.513549	0.716436
BP1026B_I0654	lipopolysaccharide heptosyltransferase I	30.8413	-0.647136	-1.56606	0.327397	-1.97661	0.0480857	0.154184
BP1026B_I0655	hypothetical protein	19.141	-0.626999	-1.54435	0.410508	-1.52737	0.126668	0.295729
BP1026B_I0656	3-deoxy-D-manno-octulosonic-acid transferase	5.70647	-0.711123	-1.63708	0.637164	-1.11608	0.26439	0.484548
BP1026B_I0657	urease accessory protein UreG	9.94452	0.610268	1.52654	0.507743	1.20192	0.229394	0.443169
BP1026B_I0658	urease accessory protein	1.31137	-1.46195	-2.75481	1.28438	-1.13825	0.255014	NA
BP1026B_I0659	urease accessory protein UreE	0.60638	-1.29498	-2.45373	1.60778	-0.805444	0.420563	NA
BP1026B_I0660	urease subunit alpha	4.21905	-0.437611	-1.35436	0.711655	-0.61492	0.538607	0.735372
BP1026B_I0661	urease, beta/gamma subunit	0.590495	-0.235502	-1.17732	1.63457	-0.144076	0.885441	NA
BP1026B_I0662	urease subunit gamma	3.80179	1.16916	2.2488	0.698831	1.67302	0.0943243	0.245931
BP1026B_I0663	UreD-family accessory protein	1.34999	-1.67363	-3.19016	1.25746	-1.33096	0.183202	NA
BP1026B_I0664	branched-chain amino acid ABC transporter ATP-binding protein	1.4301	0.156063	1.11424	1.13595	0.137385	0.890726	NA
BP1026B_I0665	branched-chain amino acid ABC transporter ATP-binding protein	0.361755	1.17356	2.25567	1.89132	0.620497	0.534931	NA
BP1026B_I0666	branched-chain amino acid transport system, permease	0.460671	-1.82823	-3.55101	1.80189	-1.01462	0.310287	NA
BP1026B_I0667	branched-chain amino acid ABC transporter permease	0.94562	-1.35339	-2.55511	1.49243	-0.906837	0.364493	NA
BP1026B_I0668	branched-chain amino acid ABC transporter substrate-binding protein	10.0045	0.480937	1.39565	0.479667	1.00265	0.316031	0.537009
BP1026B_I0669	omega amino acid--pyruvate transaminase	73.002	1.0156	2.02174	0.268806	3.77818	0.000157976	0.00149694
BP1026B_I0670	Rhodanese-related sulfurtransferase	16.5747	-0.0394184	-1.0277	0.430217	-0.0916245	0.926996	0.966978
BP1026B_I0671	protein-L-isoaspartate(D-aspartate) O-methyltransferase	238.423	0.230237	1.17303	0.180642	1.27454	0.20247	0.406873
BP1026B_I0672	hypothetical protein	95.2817	1.57788	2.98531	0.241804	6.52546	6.77941e-11	2.7994e-09
BP1026B_I0673	coproporphyrinogen III oxidase	382.637	0.738941	1.66895	0.157145	4.70228	2.57278e-06	3.98388e-05
BP1026B_I0674	proteinase inhibitor	1.5629	-0.816346	-1.76094	1.12016	-0.728773	0.46614	NA
BP1026B_I0675	hypothetical protein	289.85	-0.783801	-1.72166	0.330544	-2.37124	0.0177284	0.073504
BP1026B_I0676	undecaprenyl pyrophosphate phosphatase	155.411	-0.400259	-1.31974	0.182701	-2.19079	0.028467	0.104489
BP1026B_I0677	tRNA (guanine-N(7)-)-methyltransferase	113.143	0.449745	1.3658	0.192539	2.33586	0.0194984	0.0789103
BP1026B_I0679	Sir2 family transcriptional regulator	3.90095	-0.405227	-1.3243	0.719631	-0.563104	0.573364	0.756001
BP1026B_I0680	methyl transferase	9.77571	-0.314823	-1.24386	0.46232	-0.680963	0.495895	0.702356
BP1026B_I0681	hypothetical protein	105.408	-0.00372399	-1.00258	0.195265	-0.0190715	0.984784	0.995701
BP1026B_I0682	hypothetical protein	23.9944	0.229303	1.17227	0.360899	0.635364	0.525191	0.725441
BP1026B_I0683	Integral membrane protein possibly involved inchromosome condensation	21.9094	0.622372	1.5394	0.358513	1.73598	0.0825677	0.225861
BP1026B_I0684	hypothetical protein	55.138	0.287026	1.22012	0.283645	1.01192	0.311577	0.533057
BP1026B_I0685	hypothetical protein	5.34886	-0.899697	-1.86567	0.632745	-1.4219	0.155057	0.340481
BP1026B_I0686	serine/threonine dehydratase	18.1982	-0.558068	-1.4723	0.3901	-1.43058	0.152552	0.337608
BP1026B_I0687	hypothetical protein	2.32642	-1.07993	-2.11393	1.01929	-1.05949	0.289375	NA
BP1026B_I0688	LysE family protein	15.8288	0.328558	1.25576	0.370068	0.887831	0.374632	0.595441
BP1026B_I0689	3-octaprenyl-4-hydroxybenzoate carboxy-lyase	34.348	0.375984	1.29772	0.282631	1.3303	0.183419	0.381955
BP1026B_I0690	transglycosylase	241.458	-1.40564	-2.64936	0.243292	-5.77759	7.57804e-09	2.08048e-07
BP1026B_I0691	aminotransferase	28.7164	0.320286	1.24858	0.310563	1.03131	0.302397	0.524344
BP1026B_I0692	Transcription termination protein NusB	20.8174	-0.416214	-1.33442	0.38585	-1.0787	0.280723	0.504377
BP1026B_I0693	6,7-dimethyl-8-ribityllumazine synthase	255.033	0.24319	1.18361	0.300746	0.808621	0.418733	0.63675
BP1026B_I0694	bifunctional 3,4-dihydroxy-2-butanone 4-phosphate synthase/GTP cyclohydrolase II-like protein	120.015	-0.25321	-1.19186	0.224136	-1.12972	0.258596	0.476852
BP1026B_I0695	riboflavin synthase subunit alpha	33.2241	0.57177	1.48635	0.284995	2.00624	0.0448301	0.146305
BP1026B_I0696	riboflavin biosynthesis protein RibD	42.2545	0.121917	1.08818	0.32033	0.380597	0.703502	0.842113
BP1026B_I0697	glutamate-1-semialdehyde aminotransferase	148.4	-0.234919	-1.17684	0.219514	-1.07018	0.284539	0.508684
BP1026B_I0698	hypothetical protein	6.70824	0.00785456	1.00546	0.553139	0.0142	0.98867	0.996576
BP1026B_I0699	hypothetical protein	77.1935	0.825055	1.7716	0.303983	2.71415	0.00664468	0.034332
BP1026B_I0700	major facilitator superfamily transporter	8.19089	0.374019	1.29596	0.493961	0.757185	0.448939	0.66477
BP1026B_I0701	hypothetical protein	1.32633	0.00803538	1.00559	1.21056	0.00663776	0.994704	NA
BP1026B_I0702	D-cysteine desulfhydrase	4.75252	0.46662	1.38187	0.660066	0.70693	0.47961	0.689287
BP1026B_I0703	Cystine ABC transporter, ATP-binding protein	5.66538	0.722738	1.65031	0.678331	1.06546	0.286666	0.510721
BP1026B_I0704	His/Glu/Gln/Arg/opine ABC transporter permease	6.07935	0.738493	1.66843	0.583364	1.26592	0.205541	0.410678
BP1026B_I0705	ABC transporter substrate-binding protein	9.97498	0.743062	1.67372	0.442122	1.68067	0.092827	0.243527
BP1026B_I0706	hypothetical protein	16.2656	2.67731	6.39664	0.437099	6.12519	9.05742e-10	3.04653e-08
BP1026B_I0707	bifunctional glucokinase/RpiR family transcriptional regulator	37.9799	1.17769	2.26215	0.28129	4.18676	2.82966e-05	0.000333503
BP1026B_I0708	6-phosphogluconolactonase	7.13594	1.29909	2.46073	0.551664	2.35485	0.01853	0.0760305
BP1026B_I0709	glucose-6-phosphate 1-dehydrogenase	276.953	0.356648	1.28045	0.192341	1.85424	0.0637042	0.19021
BP1026B_I0710	maltose ABC transporter, periplasmic maltose-binding protein	578.979	1.71848	3.2909	0.17813	9.64738	5.04301e-22	1.42297e-19
BP1026B_I0711	ABC transporter permease	389.557	1.97082	3.91991	0.230692	8.5431	1.30674e-17	2.14094e-15
BP1026B_I0712	ABC transporter permease	87.2628	1.5807	2.99115	0.238326	6.63252	3.29994e-11	1.42037e-09
BP1026B_I0713	ABC transporter ATP-binding protein	116.657	1.41946	2.67485	0.212381	6.68354	2.33232e-11	1.03007e-09
BP1026B_I0714	hypothetical protein	10.3328	0.462786	1.3782	0.465769	0.993596	0.320419	0.541387
BP1026B_I0715	Smr domain-containing protein	20.6176	0.181907	1.13438	0.368804	0.493234	0.621847	0.790879
BP1026B_I0716	thioredoxin-disulfide reductase	315.786	0.244188	1.18443	0.194522	1.25532	0.209362	0.415859
BP1026B_I0717	cell division ftsk transmembrane protein	343.559	-0.398516	-1.31815	0.154797	-2.57445	0.0100401	0.0475242
BP1026B_I0718	outer-membrane lipoprotein carrier protein	162.418	0.133969	1.09731	0.218637	0.612746	0.540044	0.736252
BP1026B_I0719	recombination factor protein RarA	18.4867	-0.0769735	-1.0548	0.359534	-0.214093	0.830475	0.91566
BP1026B_I0720	hypothetical protein	14.7259	-0.315942	-1.24482	0.450823	-0.700812	0.48342	0.692308
BP1026B_I0721	seryl-tRNA synthetase	244.45	-0.205158	-1.15281	0.167241	-1.22672	0.219928	0.431113
BP1026B_I0723	hypothetical protein	3647.68	0.589887	1.50513	0.3172	1.85967	0.0629323	0.188352
BP1026B_I0725	acetyltransferase	59.6548	-0.301585	-1.2325	0.272174	-1.10806	0.267835	0.488626
BP1026B_I0726	septum formation inhibitor	247.133	0.253927	1.19245	0.175323	1.44834	0.147522	0.329491
BP1026B_I0727	septum site-determining protein MinD	388.442	0.152323	1.11136	0.21657	0.703343	0.481842	0.691606
BP1026B_I0728	cell division topological specificity factor MinE	28.181	0.571306	1.48587	0.310209	1.84168	0.065522	0.194044
BP1026B_I0729	hypothetical protein	10.9029	0.487091	1.40162	0.468256	1.04022	0.298237	0.520889
BP1026B_I0730	hypothetical protein	0.223959	-0.666046	-1.58672	2.33393	-0.285376	0.775356	NA
BP1026B_I0731	voltage gated chloride channel family protein	28.8816	-0.514023	-1.42803	0.298831	-1.72011	0.0854116	0.230598
BP1026B_I0732	lipopolysaccharide heptosyltransferase I	23.8299	-0.144403	-1.10527	0.329121	-0.438755	0.660839	0.816841
BP1026B_I0733	hypothetical protein	4.87052	-1.10959	-2.15784	0.726103	-1.52814	0.126478	0.295483
BP1026B_I0734	metabolite:proton symporter family protein	13.3211	0.207507	1.15469	0.429757	0.482847	0.629205	0.796543
BP1026B_I0735	TonB domain-containing protein	5.74517	-0.560247	-1.47452	0.631082	-0.887756	0.374672	0.595441
BP1026B_I0736	hypothetical protein	4.26826	-0.401983	-1.32132	0.792354	-0.507327	0.611925	0.785305
BP1026B_I0737	integrase	33.4014	0.00121839	1.00084	0.320891	0.00379689	0.996971	0.998489
BP1026B_I0738	Integrase	29.2596	-0.884204	-1.84575	0.338207	-2.61438	0.00893886	0.0434039
BP1026B_I0740	coproporphyrinogen III oxidase	46.3405	0.568072	1.48254	0.270392	2.10092	0.0356479	0.123167
BP1026B_I0741	deoxyribonucleotide triphosphate pyrophosphatase	1.96344	-0.706354	-1.63168	1.11255	-0.634895	0.525497	NA
BP1026B_I0742	ribonuclease PH	22.1924	-0.867158	-1.82407	0.340122	-2.54955	0.0107862	0.0501217
BP1026B_I0743	hypothetical protein	49.7021	-1.35371	-2.55569	0.288603	-4.69057	2.72444e-06	4.1805e-05
BP1026B_I0744	guanylate kinase	127.042	-0.597421	-1.51301	0.186311	-3.20658	0.00134325	0.00923186
BP1026B_I0745	DNA-directed RNA polymerase subunit omega	704.879	-0.657503	-1.57735	0.213058	-3.08603	0.00202849	0.0128784
BP1026B_I0746	guanosine-3',5'-bis(diphosphate) 3'-pyrophosphohydrolase	613.757	0.0248512	1.01737	0.197841	0.125612	0.900039	0.953546
BP1026B_I0749	transcription elongation factor GreB	432.212	0.255678	1.1939	0.164569	1.55362	0.120275	0.287066
BP1026B_I0750	outer membrane protein	3022.69	0.606144	1.52219	0.181373	3.34197	0.000831861	0.00626858
BP1026B_I0751	hypothetical protein	165.406	-0.268098	-1.20422	0.175363	-1.52881	0.12631	0.295364
BP1026B_I0752	cold shock transcription regulator protein	2238.47	0.58443	1.49945	0.289489	2.01883	0.0435049	0.142814
BP1026B_I0753	DNA polymerase/helicase	66.2214	-0.293917	-1.22596	0.242399	-1.21253	0.225309	0.437943
BP1026B_I0754	chorismate mutase	28.639	0.267476	1.2037	0.361913	0.739061	0.45987	0.674983
BP1026B_I0755	hypothetical protein	312.11	-0.77834	-1.71516	0.243873	-3.19158	0.00141495	0.00967232
BP1026B_I0756	hypothetical protein	7.35819	-0.534292	-1.44823	0.548709	-0.973725	0.330193	0.553847
BP1026B_I0757	TonB-dependent receptor	30.3599	-0.916915	-1.88807	0.303891	-3.01725	0.00255082	0.0155716
BP1026B_I0758	lipoprotein	4.98302	-2.19893	-4.59139	0.799237	-2.75129	0.00593612	0.0312645
BP1026B_I0759	hypothetical protein	2.44942	-1.56769	-2.96429	1.05618	-1.48429	0.137731	NA
BP1026B_I0760	hypothetical protein	53.0606	-1.08236	-2.1175	0.316507	-3.41972	0.000626856	0.00495148
BP1026B_I0761	hypothetical protein	1.24609	-1.28694	-2.4401	1.27428	-1.00993	0.312527	NA
BP1026B_I0762	hypothetical protein	0.880461	-0.972295	-1.96196	1.39808	-0.695448	0.486774	NA
BP1026B_I0763	hypothetical protein	3.66918	-2.72032	-6.59017	1.00365	-2.71041	0.00671993	0.0345451
BP1026B_I0765	fructose-1,6-bisphosphatase	107.017	-0.366916	-1.28959	0.192308	-1.90796	0.0563965	0.173809
BP1026B_I0766	transcriptional activator protein	12.401	-1.22798	-2.34238	0.500479	-2.4536	0.0141435	0.0623024
BP1026B_I0767	5- methyltetrahydropteroyltriglutamate/homocysteine S-methyltransferase	115.503	5.24394	37.8951	0.378862	13.8413	1.43561e-43	1.82287e-40
BP1026B_I0768	aminopeptidase N	90.9378	0.570386	1.48492	0.215503	2.64677	0.00812643	0.0399943
BP1026B_I0769	lipoprotein	81.3914	-0.318236	-1.24681	0.216176	-1.47211	0.14099	0.318971
BP1026B_I0770	hypothetical protein	59.8483	0.432846	1.34989	0.235967	1.83435	0.0666023	0.195647
BP1026B_I0771	guanine deaminase	5.64339	-0.423825	-1.34148	0.616513	-0.687455	0.491796	0.699086
BP1026B_I0772	xanthine/uracil permease family protein	17.6586	0.071211	1.0506	0.367479	0.193782	0.846346	0.9255
BP1026B_I0773	adenosine deaminase	29.93	0.392566	1.31273	0.293289	1.33849	0.180735	0.377759
BP1026B_I0774	xanthine dehydrogenase accessory factor	11.7861	0.0233147	1.01629	0.467147	0.0499088	0.960195	0.985218
BP1026B_I0775	DsbB family disulfide bond formation protein	16.1753	-0.243034	-1.18348	0.398842	-0.609348	0.542294	0.736693
BP1026B_I0776	amidase	4.02502	-0.235303	-1.17715	0.708848	-0.331951	0.739926	0.863766
BP1026B_I0777	glutamine amidotransferase	195.564	-0.323446	-1.25132	0.19421	-1.66545	0.0958238	0.248691
BP1026B_I0778	citrate-proton symporter	32.698	0.0779749	1.05554	0.285441	0.273173	0.78472	0.889403
BP1026B_I0779	hypothetical protein	14.3142	-0.194778	-1.14455	0.392654	-0.496055	0.619856	0.789905
BP1026B_I0780	oxygenase	46.3407	0.290399	1.22298	0.247024	1.17559	0.239758	0.455397
BP1026B_I0781	NAD-dependent formate dehydrogenase subunit delta	2.50588	0.120432	1.08706	0.861814	0.139743	0.888863	0.947835
BP1026B_I0782	NAD-dependent formate dehydrogenase subunit alpha	60.3633	0.372041	1.29418	0.229616	1.62027	0.105174	0.262883
BP1026B_I0783	NAD-dependent formate dehydrogenase subunit beta	3.8541	0.706902	1.63229	0.757793	0.932843	0.350901	0.575028
BP1026B_I0784	NAD-dependent formate dehydrogenase gamma subunit	11.5691	0.0866369	1.06189	0.463077	0.18709	0.85159	0.927481
BP1026B_I0785	regulatory protein	15.4409	-0.412913	-1.33137	0.412061	-1.00207	0.316311	0.537306
BP1026B_I0786	hypothetical protein	143.766	-0.459662	-1.37522	0.220817	-2.08165	0.0373747	0.127571
BP1026B_I0787	hypothetical protein	9.92294	0.552635	1.46676	0.447182	1.23582	0.216527	0.426753
BP1026B_I0788	hypothetical protein	6.32688	0.368181	1.29072	0.569797	0.646161	0.518175	0.718878
BP1026B_I0789	phosphoglycolate phosphatase	539.484	-0.810387	-1.75368	0.256188	-3.16325	0.00156019	0.0104394
BP1026B_I0790	3-demethylubiquinone-9 3-methyltransferase	95.6431	-0.0716748	-1.05094	0.216932	-0.330401	0.741097	0.864301
BP1026B_I0791	outer membrane protein a	9341.39	-0.0542541	-1.03832	0.218867	-0.247886	0.804222	0.902662
BP1026B_I0792	DNA gyrase subunit A	1601.96	-1.01726	-2.02407	0.132507	-7.67698	1.62882e-14	1.40217e-12
BP1026B_I0793	hypothetical protein	702.25	-0.509314	-1.42337	0.167085	-3.04823	0.00230195	0.0143124
BP1026B_I0794	phosphoserine aminotransferase	255.905	-0.481484	-1.39618	0.170363	-2.82621	0.00471018	0.0260032
BP1026B_I0795	chorismate mutase/prephenate dehydratase	97.7327	0.0393185	1.02763	0.198243	0.198335	0.842783	0.924114
BP1026B_I0796	bifunctional prephenate dehydrogenase/3-phosphoshikimate 1-carboxyvinyltransferase	55.2377	0.149078	1.10886	0.252416	0.590602	0.554787	0.745783
BP1026B_I0797	cytidylate kinase	1207.61	-1.77468	-3.42161	0.30723	-5.77637	7.63295e-09	2.08429e-07
BP1026B_I0798	integration host factor subunit beta	101.434	-0.773255	-1.70912	0.255073	-3.03151	0.00243336	0.0149639
BP1026B_I0799	hypothetical protein	54.8529	0.0926787	1.06635	0.267334	0.346678	0.728833	0.857084
BP1026B_I0800	hypothetical protein	149.113	0.319292	1.24772	0.173341	1.84199	0.0654772	0.194044
BP1026B_I0801	UDP-glucose 6-dehydrogenase	74.2945	0.68572	1.6085	0.216364	3.16929	0.00152812	0.0102663
BP1026B_I0802	bifunctional ADP-heptose synthase	14.4598	-0.671839	-1.5931	0.414092	-1.62244	0.10471	0.26211
BP1026B_I0803	ADP-L-glycero-D-manno-heptose-6-epimerase	79.5876	0.653368	1.57284	0.21115	3.09433	0.0019726	0.0125865
BP1026B_I0804	competence protein ComE	3.78334	-0.628471	-1.54593	0.733037	-0.857352	0.391251	0.611926
BP1026B_I0805	hypothetical protein	4.04761	-0.659106	-1.5791	0.739191	-0.891658	0.372576	0.593574
BP1026B_I0806	cysteine synthase B	131.159	0.47114	1.3862	0.192742	2.4444	0.0145093	0.0635708
BP1026B_I0807	murein transglycosylase domain-containing protein	83.1666	0.56655	1.48098	0.232125	2.44071	0.0146584	0.0638405
BP1026B_I0808	histone deacetylase family protein	318.575	-0.0671955	-1.04768	0.16853	-0.398716	0.690103	0.834531
BP1026B_I0809	alpha/beta fold family hydrolase	22.4542	0.827046	1.77405	0.369532	2.23809	0.0252152	0.0955018
BP1026B_I0810	DL-methionine transporter ATP-binding subunit	153.891	-1.57067	-2.97042	0.201718	-7.78646	6.89143e-15	6.60407e-13
BP1026B_I0811	ABC transporter permease	100.657	0.180488	1.13327	0.23204	0.777832	0.436668	0.653266
BP1026B_I0812	D-methionine ABC transporter substrate-binding protein	139.291	0.0380333	1.02671	0.184206	0.206471	0.836423	0.918925
BP1026B_I0813	electron transfer flavoprotein subunit beta	1417.86	0.872729	1.83112	0.180059	4.8469	1.25405e-06	2.09877e-05
BP1026B_I0814	electron transfer flavoprotein subunit alpha	315.727	0.685171	1.60789	0.197148	3.47541	0.000510068	0.00415166
BP1026B_I0815	Acyl-CoA dehydrogenase	446.075	1.03932	2.05526	0.171576	6.05751	1.38245e-09	4.52999e-08
BP1026B_I0816	D-amino acid dehydrogenase small subunit	289.707	0.417256	1.33539	0.19723	2.11558	0.0343802	0.119766
BP1026B_I0817	leucine-responsive regulatory protein	219.498	0.120922	1.08743	0.233607	0.517632	0.604715	0.781514
BP1026B_I0818	radical SAM domain-containing protein	115.746	-1.22512	-2.33775	0.296269	-4.13516	3.54714e-05	0.000398583
BP1026B_I0819	hypothetical protein	41.7986	0.143356	1.10447	0.28763	0.498405	0.618199	0.788704
BP1026B_I0820	hypothetical protein	36.0634	-0.53053	-1.44446	0.304404	-1.74285	0.0813599	0.224424
BP1026B_I0821	16S rRNA-processing protein RimM	468.758	-0.596516	-1.51206	0.176852	-3.37296	0.000743651	0.00571407
BP1026B_I0822	tRNA (guanine-N(1)-)-methyltransferase	3289.54	-0.337756	-1.26379	0.247288	-1.36584	0.171989	0.363972
BP1026B_I0823	acetyltransferase	6.27828	-0.0559928	-1.03957	0.573426	-0.0976462	0.922213	0.964365
BP1026B_I0824	MutT/NUDIX NTP pyrophosphatase	126.563	-0.878664	-1.83867	0.250656	-3.50546	0.000455812	0.00379519
BP1026B_I0825	hypothetical protein	1.84036	-0.822709	-1.76872	1.1842	-0.694736	0.487221	NA
BP1026B_I0826	CobD/CbiB family protein	132.071	0.433207	1.35023	0.2442	1.77398	0.0760661	0.214992
BP1026B_I0827	lipoprotein	6.72487	-0.927676	-1.90221	0.613214	-1.51281	0.130328	0.301841
BP1026B_I0828	ribosome-associated GTPase	49.6579	0.0442945	1.03118	0.26477	0.167294	0.867139	0.936068
BP1026B_I0829	peptidase	166.368	-0.239096	-1.18025	0.187901	-1.27246	0.203211	0.407464
BP1026B_I0830	oligoribonuclease	354.083	-0.522336	-1.43628	0.219185	-2.38308	0.0171684	0.0719458
BP1026B_I0831	molybdenum cofactor biosynthesis protein MogA	43.4595	-0.0117256	-1.00816	0.315783	-0.0371318	0.97038	0.991142
BP1026B_I0832	hypothetical protein	22.5876	-0.024947	-1.01744	0.349125	-0.0714557	0.943035	0.975295
BP1026B_I0833	pmbA protein	119.828	-0.422967	-1.34068	0.207063	-2.0427	0.0410825	0.136467
BP1026B_I0834	dihydrofolate reductase	11.2155	-1.11494	-2.16586	0.507748	-2.19586	0.0281021	0.103503
BP1026B_I0835	sigma-54 dependent DNA-binding transcriptional regulator	6.77294	-0.10239	-1.07355	0.575168	-0.178018	0.858709	0.929697
BP1026B_I0836	hypothetical protein	1.85511	-1.57844	-2.98647	1.13894	-1.38589	0.165781	NA
BP1026B_I0837	hypothetical protein	0.375393	1.07232	2.10282	2.06871	0.518352	0.604213	NA
BP1026B_I0838	sigma-54 dependent DNA-binding transcriptional regulator	71.7567	0.0835239	1.0596	0.26805	0.311598	0.755346	0.873194
BP1026B_I0839	thymidylate synthase	122.503	0.116544	1.08413	0.199334	0.584666	0.558772	0.748419
BP1026B_I0840	prolin-rich exported protein	4.96576	-0.416985	-1.33513	0.642408	-0.649097	0.516275	0.717839
BP1026B_I0841	ArsR family transcriptional regulator	4.00158	-0.202669	-1.15083	0.717352	-0.282524	0.777542	0.886053
BP1026B_I0842	hypothetical protein	8.04615	-1.92689	-3.80236	0.636376	-3.02791	0.00246248	0.0151076
BP1026B_I0843	long-chain acyl-CoA thioester hydrolase	15.8505	-0.666006	-1.58667	0.410608	-1.622	0.104803	0.2622
BP1026B_I0844	fumarate hydratase	86.3639	0.795968	1.73624	0.229145	3.47365	0.000513432	0.00417236
BP1026B_I0845	multidrug resistance protein	25.5029	0.620686	1.53761	0.320176	1.93858	0.052553	0.165059
BP1026B_I0846	hypothetical protein	4.05313	-0.813097	-1.75698	0.766306	-1.06106	0.288663	0.512666
BP1026B_I0847	hypothetical protein	12.6466	-1.94187	-3.84202	0.505056	-3.84485	0.000120624	0.0011765
BP1026B_I0848	hypothetical protein	67.1411	0.16644	1.12229	0.259573	0.641207	0.521389	0.721955
BP1026B_I0849	CreA protein	9.71606	-0.518375	-1.43234	0.477826	-1.08486	0.277984	0.500135
BP1026B_I0852	ferredoxin	298.574	0.279337	1.21364	0.195527	1.42864	0.153109	0.338398
BP1026B_I0853	nicotinate phosphoribosyltransferase	121.958	0.535449	1.44939	0.209885	2.55116	0.0107365	0.0499824
BP1026B_I0854	hypothetical protein	59.9492	0.706033	1.63131	0.257267	2.74436	0.00606293	0.0317787
BP1026B_I0855	hypothetical protein	68.5043	-0.31491	-1.24393	0.228397	-1.37878	0.167962	0.360404
BP1026B_I0856	2-hydroxyacid dehydrogenase	7.16686	1.07191	2.10221	0.539284	1.98765	0.04685	0.151465
BP1026B_I0857	RmuC domain-containing protein	23.6187	-0.0264868	-1.01853	0.344474	-0.0768906	0.938711	0.973356
BP1026B_I0858	acetyltransferase	20.7623	-0.263784	-1.20062	0.350119	-0.753412	0.451202	0.667138
BP1026B_I0859	hypothetical protein	63.3554	0.117113	1.08456	0.245978	0.476113	0.633994	0.79932
BP1026B_I0860	molybdopterin biosynthesis moeA protein	22.7708	-0.725714	-1.65372	0.389811	-1.86171	0.0626443	0.187601
BP1026B_I0861	molybdopterin-guanine dinucleotide biosynthesis protein MobA	103.396	-1.12183	-2.17624	0.273824	-4.09692	4.1869e-05	0.000464307
BP1026B_I0862	molybdenum cofactor biosynthesis protein A	89.5239	-0.574541	-1.4892	0.223518	-2.57044	0.0101569	0.0478987
BP1026B_I0863	ribonuclease E	432.69	0.384039	1.30499	0.18111	2.12047	0.0339665	0.118894
BP1026B_I0864	hypothetical protein	382.397	-0.716835	-1.64357	0.220372	-3.25284	0.00114257	0.00809861
BP1026B_I0865	ribosomal large subunit pseudouridine synthase C	31.6352	-0.988724	-1.98443	0.315865	-3.13021	0.00174678	0.0113889
BP1026B_I0866	haloacid dehalogenase-like hydrolase	47.3664	-0.116515	-1.08411	0.243664	-0.478177	0.632524	0.798677
BP1026B_I0867	ferredoxin, 2Fe-2S	12.9421	0.145776	1.10633	0.521615	0.27947	0.779884	0.887177
BP1026B_I0868	peptidase	151.565	-0.140899	-1.10259	0.21735	-0.648258	0.516818	0.717839
BP1026B_I0869	tetrapyrrole methylase family protein	16.0162	0.242003	1.18263	0.391686	0.61785	0.536674	0.733522
BP1026B_I0870	hypothetical protein	1189.42	-0.656029	-1.57574	0.218424	-3.00347	0.00266923	0.0160819
BP1026B_I0871	Maf-like protein	16.7442	0.200368	1.14899	0.414676	0.48319	0.628961	0.796432
BP1026B_I0872	50S ribosomal protein L32	836.748	-1.4944	-2.81747	0.34833	-4.29018	1.78529e-05	0.000223889
BP1026B_I0873	glycerol-3-phosphate acyltransferase PlsX	411.312	-0.689788	-1.61305	0.166071	-4.15357	3.27332e-05	0.000377845
BP1026B_I0874	3-oxoacyl-ACP synthase	137.403	-0.401096	-1.32051	0.202781	-1.97798	0.0479311	0.153973
BP1026B_I0875	acyl-carrier-protein S-malonyltransferase	59.5326	-0.652271	-1.57164	0.292149	-2.23266	0.025571	0.0964899
BP1026B_I0876	3-ketoacyl-ACP reductase	136.647	0.0682789	1.04847	0.22301	0.30617	0.759475	0.875482
BP1026B_I0877	hypothetical protein	512.214	-1.15984	-2.23433	0.205113	-5.65466	1.56153e-08	3.9655e-07
BP1026B_I0878	acyl carrier protein	1123.56	-0.685293	-1.60803	0.201834	-3.39532	0.000685474	0.00532343
BP1026B_I0879	hypothetical protein	53.4351	-1.12648	-2.18325	0.272214	-4.1382	3.50036e-05	0.000395074
BP1026B_I0880	3-oxoacyl-(acyl carrier protein) synthase II	215.749	0.301602	1.23251	0.178987	1.68505	0.091978	0.242221
BP1026B_I0881	hypothetical protein	5.39046	-0.74201	-1.6725	0.679468	-1.09204	0.274813	0.496365
BP1026B_I0882	RNA polymerase sigma factor RpoE	443.32	-0.759141	-1.69248	0.152227	-4.9869	6.13558e-07	1.10115e-05
BP1026B_I0883	sigma E factor negative regulatory protein	299.194	-0.0258434	-1.01807	0.281524	-0.0917981	0.926858	0.966978
BP1026B_I0884	sigma factor algU regulatory protein MucB	171.997	-0.179215	-1.13227	0.191537	-0.935667	0.349445	0.573597
BP1026B_I0885	peptidase	305.372	0.065567	1.0465	0.162186	0.40427	0.686014	0.832163
BP1026B_I0886	hypothetical protein	14.1263	0.0709753	1.05043	0.413531	0.171632	0.863726	0.933119
BP1026B_I0887	GTP-binding protein LepA	506.161	-0.158832	-1.11638	0.168554	-0.942322	0.346028	0.570239
BP1026B_I0888	signal peptidase I	99.5244	-0.459959	-1.3755	0.203456	-2.26072	0.0237765	0.0914854
BP1026B_I0889	ribonuclease III	477.828	-0.673362	-1.59479	0.160681	-4.19067	2.78134e-05	0.000329288
BP1026B_I0890	GTP-binding protein Era	129.064	0.30415	1.23469	0.216845	1.40261	0.160732	0.347979
BP1026B_I0891	DNA repair protein RecO	33.1377	-0.398881	-1.31848	0.345926	-1.15308	0.248877	0.466609
BP1026B_I0892	pyridoxine 5'-phosphate synthase	21.052	-0.643271	-1.56187	0.373894	-1.72046	0.0853482	0.230576
BP1026B_I0893	4'-phosphopantetheinyl transferase	14.9962	-0.228778	-1.17184	0.386449	-0.592001	0.55385	0.744969
BP1026B_I0894	beta-hexosaminidase	16.2203	-1.04422	-2.06226	0.400924	-2.60454	0.00919966	0.0444155
BP1026B_I0895	sigma-54 interacting response regulator protein	172.707	-0.738731	-1.66871	0.196819	-3.75335	0.000174489	0.00162313
BP1026B_I0896	hypothetical protein	108.777	-0.946532	-1.92723	0.254158	-3.72418	0.00019595	0.00180295
BP1026B_I0897	elongation factor P	2253.25	-0.753184	-1.68551	0.206146	-3.65364	0.000258548	0.00227191
BP1026B_I0898	hypothetical protein	18.9993	0.476788	1.39164	0.351629	1.35594	0.175118	0.36875
BP1026B_I0899	excinuclease ABC subunit C	77.7425	0.370092	1.29244	0.211451	1.75025	0.080075	0.222319
BP1026B_I0900	CDP-diacylglycerol--glycerol-3-phosphate 3-phosphatidyltransferase	175.894	0.000280821	1.00019	0.245086	0.0011458	0.999086	0.999783
BP1026B_I0904	hypothetical protein	32.2525	-0.221684	-1.16609	0.305621	-0.725358	0.468233	0.680968
BP1026B_I0905	LysR family transcriptional regulator	16.4852	-0.607646	-1.52377	0.374221	-1.62377	0.104426	0.26211
BP1026B_I0906	hypothetical protein	10.4853	-1.91953	-3.783	0.568076	-3.379	0.000727489	0.00560685
BP1026B_I0907	acetyltransferase	34.7528	1.09447	2.13535	0.288477	3.79396	0.000148262	0.0014128
BP1026B_I0908	hypothetical protein	123.603	0.601719	1.51752	0.187534	3.20859	0.0013339	0.00918004
BP1026B_I0909	hypothetical protein	108.387	0.895857	1.86071	0.194745	4.60015	4.22186e-06	6.19734e-05
BP1026B_I0910	SCO1/SenC family protein	45.4221	0.517611	1.43158	0.244667	2.11558	0.0343806	0.119766
BP1026B_I0911	trehalose-phosphatase	34.5725	-0.158592	-1.1162	0.32094	-0.494149	0.621201	0.790681
BP1026B_I0912	alpha,alpha-trehalose-phosphate synthase (UDP-forming)	39.2778	0.348947	1.27363	0.298785	1.16789	0.242852	0.459727
BP1026B_I0913	ABC transporter ATP-binding protein	61.225	-0.0059408	-1.00413	0.250811	-0.0236864	0.981103	0.995012
BP1026B_I0914	hypothetical protein	37.7678	-1.3548	-2.55762	0.364613	-3.71573	0.000202619	0.00185759
BP1026B_I0915	glycosyl transferase group 1 protein	251.818	-0.455703	-1.37145	0.249352	-1.82755	0.0676172	0.197609
BP1026B_I0916	hypothetical protein	27.355	-0.159057	-1.11656	0.322779	-0.492775	0.622171	0.790896
BP1026B_I0917	hypothetical protein	6.94242	-0.373954	-1.2959	0.589383	-0.634484	0.525765	0.726036
BP1026B_I0918	oxidoreductase, FAD-binding family protein	4.73588	-0.797079	-1.73758	0.67361	-1.1833	0.236692	0.45145
BP1026B_I0919	periplasmic ligand binding lipoprotein	3.24642	-1.78941	-3.45673	0.915314	-1.95497	0.0505868	0.160181
BP1026B_I0920	non-hemolytic phospholipase C	30.2939	-0.496344	-1.41063	0.300061	-1.65414	0.0980983	0.25253
BP1026B_I0921	alpha/beta fold family hydrolase	22.9493	0.25088	1.18993	0.33652	0.745513	0.455962	0.67262
BP1026B_I0922	pyridoxal kinase	44.3455	0.420496	1.33839	0.258475	1.62684	0.103771	0.261436
BP1026B_I0923	luciferase-like monooxygenase	4.91342	0.186122	1.1377	0.614301	0.302982	0.761904	0.876889
BP1026B_I0924	syl transferase, group 2 family protein	46.1094	-1.1073	-2.15442	0.314373	-3.52225	0.000427901	0.00358041
BP1026B_I0925	Fe-S oxidoreductase	636.274	-0.144697	-1.1055	0.178652	-0.809936	0.417977	0.636577
BP1026B_I0926	YdjC-like family protein	12.1148	-0.557288	-1.4715	0.42966	-1.29704	0.194616	0.397456
BP1026B_I0927	hypothetical protein	17.7156	-0.546284	-1.46032	0.379098	-1.44101	0.149582	0.332484
BP1026B_I0928	lipoprotein	12.3477	0.0827356	1.05902	0.456453	0.181258	0.856165	0.92886
BP1026B_I0929	histidine transport system permease	18.6852	0.0215619	1.01506	0.353343	0.0610226	0.951341	0.980094
BP1026B_I0930	histidine transport system permease	12.5787	-0.542805	-1.4568	0.4472	-1.21379	0.22483	0.437681
BP1026B_I0931	histidine transport ATP-binding protein	18.6402	-0.0412979	-1.02904	0.358335	-0.115249	0.908247	0.957449
BP1026B_I0932	AraC family transcription regulator	38.8173	0.517128	1.4311	0.318538	1.62344	0.104495	0.26211
BP1026B_I0933	hypothetical protein	18.8965	1.09846	2.14126	0.365425	3.00599	0.00264721	0.0159871
BP1026B_I0934	bifunctional N-succinyldiaminopimelate-aminotransferase/acetylornithine transaminase protein	22.6021	-1.31756	-2.49244	0.393979	-3.34423	0.000825105	0.00623617
BP1026B_I0935	arginine N-succinyltransferase subunit beta	9.48169	-1.1416	-2.20625	0.518462	-2.2019	0.0276726	0.102292
BP1026B_I0936	arginine N-succinyltransferase subunit beta	10.3859	-0.717805	-1.64468	0.468245	-1.53297	0.125284	0.294136
BP1026B_I0937	succinylglutamic semialdehyde dehydrogenase	12.8968	-0.298581	-1.22993	0.439768	-0.678951	0.497169	0.702789
BP1026B_I0938	succinylarginine dihydrolase	9.59982	-0.0720353	-1.0512	0.500057	-0.144054	0.885458	0.946867
BP1026B_I0939	succinylglutamate desuccinylase	3.65894	0.357211	1.28095	0.761856	0.46887	0.639163	0.802601
BP1026B_I0940	glutathione S-transferase	0.535804	-1.11439	-2.16503	1.71202	-0.650919	0.515099	NA
BP1026B_I0941	amino acid ABC transporter substrate-binding protein	78.5898	-0.272985	-1.20831	0.245617	-1.11143	0.266385	0.487205
BP1026B_I0942	fatty acid desaturase domain-containing protein	45.1615	-0.490915	-1.40534	0.319858	-1.53479	0.124836	0.293542
BP1026B_I0943	ubiquinol oxidase subunit IV	13.3524	-0.68949	-1.61271	0.456615	-1.51	0.131043	0.302935
BP1026B_I0944	cytochrome o ubiquinol oxidase subunit III	67.3153	-0.191517	-1.14196	0.32019	-0.598135	0.54975	0.742611
BP1026B_I0945	ubiquinol oxidase subunit I	122.169	-0.574717	-1.48939	0.287643	-1.99802	0.0457146	0.148533
BP1026B_I0946	ubiquinol oxidase polypeptide II	12.4548	-0.669638	-1.59067	0.492061	-1.36088	0.173551	0.366665
BP1026B_I0947	ubiquinol oxidase subunit II	3.64814	0.442505	1.35896	0.740534	0.597549	0.550141	0.742734
BP1026B_I0948	cation-binding hemerythrin HHE family protein	109.767	-0.26661	-1.20298	0.31476	-0.847025	0.396981	0.617351
BP1026B_I0949	Rrf2 family protein	1242.78	1.04971	2.07012	0.267361	3.9262	8.62985e-05	0.000880141
BP1026B_I0950	hypothetical protein	173.663	0.119139	1.08609	0.240275	0.495842	0.620006	0.789905
BP1026B_I0951	hypothetical protein	6.77903	-0.898727	-1.86442	0.579398	-1.55114	0.120869	0.287858
BP1026B_I0952	NifU family SUF system FeS assembly protein	3.60899	-0.38084	-1.3021	0.732241	-0.520102	0.602993	0.779684
BP1026B_I0953	cysteine desulfurase SufS	3.02818	-0.809903	-1.75309	0.857016	-0.945026	0.344646	0.568884
BP1026B_I0954	SufD domain-containing protein	7.75983	-1.35332	-2.555	0.594678	-2.27572	0.0228626	0.08898
BP1026B_I0955	FeS assembly ATPase SufC	10.7964	-1.0371	-2.0521	0.490208	-2.11563	0.0343759	0.119766
BP1026B_I0956	cysteine desulfurase activator complex subunit SufB	231.017	-0.737221	-1.66696	0.296707	-2.48468	0.0129668	0.0579576
BP1026B_I0957	heme/copper membrane protein	65.142	-1.40333	-2.64512	0.285203	-4.92046	8.63416e-07	1.48654e-05
BP1026B_I0958	hypothetical protein	22.1947	0.192042	1.14238	0.414834	0.462935	0.643411	0.805144
BP1026B_I0959	methyl-accepting chemotaxis protein I	99.622	-0.420508	-1.3384	0.205802	-2.04326	0.0410264	0.13637
BP1026B_I0960	coproporphyrinogen III oxidase	276.708	1.24955	2.37768	0.215589	5.79601	6.79122e-09	1.88222e-07
BP1026B_I0961	cyclic nucleotide-binding domain-containing protein	70.2422	1.17393	2.25625	0.243384	4.82336	1.41159e-06	2.31274e-05
BP1026B_I0962	hypothetical protein	29.7255	0.551463	1.46557	0.32117	1.71705	0.0859704	0.231641
BP1026B_I0963	2-nitropropane dioxygenase	35.8271	-0.00669191	-1.00465	0.32459	-0.0206165	0.983552	0.995701
BP1026B_I0964	hypothetical protein	42.7981	-0.120889	-1.0874	0.335651	-0.360161	0.718727	0.85072
BP1026B_I0965	U32 family peptidase	80.2885	0.600375	1.51611	0.280268	2.14215	0.0321814	0.114158
BP1026B_I0966	hypothetical protein	44.6317	0.210427	1.15703	0.373154	0.563915	0.572812	0.755665
BP1026B_I0967	hypothetical protein	5.14828	-0.0282011	-1.01974	0.655949	-0.0429928	0.965707	0.989007
BP1026B_I0968	radical SAM domain-containing protein	9.51117	-0.0565061	-1.03994	0.476126	-0.118679	0.90553	0.956172
BP1026B_I0969	hypothetical protein	7.60621	-0.826582	-1.77348	0.603376	-1.36993	0.170709	0.362748
BP1026B_I0970	anaerobic ribonucleoside triphosphate reductase	83.1082	-0.186083	-1.13767	0.260251	-0.715015	0.4746	0.685578
BP1026B_I0971	heme/copper membrane protein	71.0085	-1.61241	-3.05761	0.293936	-5.48557	4.12141e-08	9.26223e-07
BP1026B_I0972	lipoprotein	3.52214	-2.47545	-5.56143	1.05643	-2.34323	0.0191174	0.0778022
BP1026B_I0973	phenylacetic acid degradation protein paaD	3.90122	-1.58227	-2.99441	0.814493	-1.94265	0.0520589	0.163657
BP1026B_I0974	nitric oxide reductase subunit B	80.047	-0.792994	-1.73267	0.386574	-2.05134	0.0402342	0.134352
BP1026B_I0975	alkane-1 monooxygenase	8.5004	-1.19153	-2.28394	0.546928	-2.17858	0.0293629	0.10683
BP1026B_I0976	deoxyribodipyrimidine photolyase	4.89997	-0.772067	-1.70771	0.728518	-1.05978	0.289246	0.51279
BP1026B_I0977	adenylylsulfate kinase	105.712	0.498845	1.41308	0.246628	2.02266	0.043108	0.141896
BP1026B_I0978	ATP-dependent transcription regulator LuxR	8.61039	0.36591	1.28869	0.549507	0.665887	0.505483	0.709683
BP1026B_I0979	4'-phosphopantetheinyl transferase	4.89408	-0.846957	-1.7987	0.683123	-1.23983	0.215038	0.424641
BP1026B_I0980	alpha/beta fold family hydrolase	14.1412	0.27642	1.21119	0.401549	0.688384	0.491211	0.699086
BP1026B_I0981	hypothetical protein	0.411818	0.667273	1.58807	1.99773	0.334016	0.738367	NA
BP1026B_I0982	histidine ammonia-lyase	96.785	-0.377416	-1.29901	0.240342	-1.57033	0.116338	0.281105
BP1026B_I0983	histidine utilization repressor	37.9454	-0.398096	-1.31777	0.294157	-1.35334	0.175946	0.369426
BP1026B_I0984	urocanate hydratase	291.547	0.267459	1.20369	0.237747	1.12497	0.260602	0.479912
BP1026B_I0985	hypothetical protein	8.93008	-1.32308	-2.502	0.589024	-2.24623	0.0246893	0.0941018
BP1026B_I0986	imidazolonepropionase	19.9466	-0.222948	-1.16712	0.421659	-0.52874	0.596986	0.775868
BP1026B_I0987	N-formimino-L-glutamate deiminase	10.1781	-1.50604	-2.84029	0.600432	-2.50826	0.0121329	0.0550204
BP1026B_I0988	N-formylglutamate amidohydrolase	31.7315	-0.281218	-1.21522	0.305316	-0.92107	0.357014	0.578766
BP1026B_I0989	hypothetical protein	4.91133	-0.25294	-1.19163	0.662817	-0.381613	0.702748	0.841807
BP1026B_I0990	hypothetical protein	2.03738	0.846085	1.79762	0.990685	0.85404	0.393083	NA
BP1026B_I0991	glutamine amidotransferase	20.7181	-0.0724812	-1.05152	0.389909	-0.185893	0.852529	0.927989
BP1026B_I0992	glutamine synthetase	55.155	-0.00255806	-1.00177	0.268478	-0.00952801	0.992398	0.997462
BP1026B_I0993	aminotransferase	39.7579	-0.156555	-1.11462	0.298076	-0.525218	0.599431	0.778449
BP1026B_I0994	hypothetical protein	463.19	-1.16411	-2.24095	0.31115	-3.74132	0.000183058	0.00169663
BP1026B_I0995	hypothetical protein	193.306	-0.163814	-1.12024	0.378022	-0.433345	0.664764	0.819321
BP1026B_I0997	acyl-CoA dehydrogenase domain-containing protein	1.10116	-0.714483	-1.6409	1.3655	-0.523238	0.600809	NA
BP1026B_I0998	LysR family regulatory protein	6.44901	-0.423865	-1.34152	0.622944	-0.680422	0.496237	0.702475
BP1026B_I0999	CAIB/BAIF family CoA transferase	2.423	-0.739902	-1.67006	0.917645	-0.806305	0.420067	NA
BP1026B_I1000	major facilitator family transporter	2.31569	-0.97779	-1.96945	0.938729	-1.04161	0.297592	NA
BP1026B_I1001	hypothetical protein	309.46	0.456118	1.37185	0.187641	2.4308	0.0150655	0.0651213
BP1026B_I1002	N-acetylglutamate synthase	87.6499	-0.0975326	-1.06994	0.234255	-0.416353	0.677152	0.82762
BP1026B_I1003	ATP-dependent helicase HrpA	50.1069	-0.145724	-1.10629	0.302744	-0.481343	0.630273	0.797299
BP1026B_I1004	hypothetical protein	101.353	0.282176	1.21603	0.205093	1.37585	0.168869	0.361318
BP1026B_I1005	hypothetical protein	27.7252	-0.0730696	-1.05195	0.306853	-0.238126	0.811783	0.90756
BP1026B_I1006	hypothetical protein	17.122	0.31506	1.24406	0.363585	0.866537	0.386196	0.607008
BP1026B_I1007	molybdopterin binding domain-containing protein	36.9547	0.28124	1.21524	0.300999	0.934355	0.350121	0.574134
BP1026B_I1008	rhodanese-like protein	21.0723	-0.261318	-1.19857	0.359544	-0.726802	0.467347	0.680716
BP1026B_I1009	glutamine synthetase, type I	419.661	0.922978	1.89603	0.180299	5.11915	3.06918e-07	6.04201e-06
BP1026B_I1010	nitrogen regulation protein	32.1082	0.100415	1.07208	0.300786	0.333842	0.738499	0.863253
BP1026B_I1011	nitrogen regulation protein NR(I)	21.7178	0.150731	1.11013	0.329383	0.457616	0.647228	0.807684
BP1026B_I1012	exodeoxyribonuclease III	89.2502	0.337859	1.26388	0.206041	1.63976	0.101055	0.257947
BP1026B_I1013	DNA-binding response regulator NarL	215.148	0.111451	1.08031	0.218669	0.50968	0.610275	0.784893
BP1026B_I1014	nitrate/nitrite sensor protein	144.385	-1.53869	-2.9053	0.236967	-6.49324	8.4012e-11	3.41358e-09
BP1026B_I1015	respiratory nitrate reductase subunit gamma	25.5226	3.28767	9.76536	0.368053	8.93259	4.16131e-19	9.60696e-17
BP1026B_I1016	nitrate reductase subunit delta	2.89597	2.85294	7.22471	0.89487	3.18811	0.00143208	0.00976315
BP1026B_I1017	nitrate reductase subunit beta	156.055	4.11723	17.3544	0.291474	14.1256	2.64297e-45	4.47455e-42
BP1026B_I1018	nitrate reductase subunit alpha	363.068	3.94739	15.427	0.222792	17.7178	3.05677e-70	1.55253e-66
BP1026B_I1019	nitrate/nitrite transporter NarK	10.8926	3.29688	9.82786	0.534446	6.16877	6.88222e-10	2.36181e-08
BP1026B_I1020	nitrate/nitrite transporter	13.6696	1.8327	3.56203	0.43082	4.25398	2.10004e-05	0.000259515
BP1026B_I1021	hypothetical protein	0.998419	-0.61071	-1.52701	1.38917	-0.439622	0.660211	NA
BP1026B_I1023	DNA polymerase IV	9.08304	-0.683665	-1.60621	0.527807	-1.29529	0.195219	0.397881
BP1026B_I1024	oligopeptidase A	210.82	0.265187	1.20179	0.175789	1.50855	0.131413	0.303385
BP1026B_I1025	bifunctional 5,10-methylene-tetrahydrofolate dehydrogenase/ 5,10-methylene-tetrahydrofolate cyclohydrolase	47.1195	-0.636075	-1.55409	0.275526	-2.30859	0.0209666	0.0831299
BP1026B_I1026	LuxR family DNA-binding response regulator	212.559	-0.223882	-1.16787	0.169776	-1.31869	0.187271	0.388225
BP1026B_I1027	sensory box histidine kinase	793.825	-0.0282473	-1.01977	0.159263	-0.177363	0.859224	0.929697
BP1026B_I1028	pyruvate dehydrogenase subunit E1	399.417	-0.0730646	-1.05195	0.165686	-0.440982	0.659226	0.816132
BP1026B_I1029	dihydrolipoamide acetyltransferase	186.504	0.676327	1.59807	0.204067	3.31424	0.000918911	0.00681336
BP1026B_I1030	pyruvate dehydrogenase, E3 component, dihydrolipoamide dehydrogenase	173.478	0.37571	1.29748	0.181423	2.0709	0.0383681	0.129915
BP1026B_I1031	phasin-like protein	5212.46	0.0454589	1.03201	0.203121	0.223802	0.822911	0.912694
BP1026B_I1032	hypothetical protein	37.1396	-0.0375073	-1.02634	0.32801	-0.114348	0.908962	0.957804
BP1026B_I1033	peptidase	221.926	0.328219	1.25546	0.187759	1.74809	0.0804481	0.222668
BP1026B_I1034	ISBma2, transposase	1.34279	-0.480608	-1.39533	1.27461	-0.377062	0.706127	NA
BP1026B_I1035	IclR regulatory protein	234.992	-0.883004	-1.84421	0.196286	-4.49855	6.84177e-06	9.54778e-05
BP1026B_I1036	Fe-S oxidoreductase	28.9084	-0.637728	-1.55588	0.304849	-2.09195	0.0364431	0.125488
BP1026B_I1037	iron-sulfur cluster binding protein	80.3818	0.0716739	1.05094	0.263673	0.271829	0.785754	0.889403
BP1026B_I1038	hypothetical protein	5.43132	-0.586074	-1.50116	0.621673	-0.942736	0.345816	0.570074
BP1026B_I1039	low molecular weight protein-tyrosine-phosphatase	89.9513	-0.0628651	-1.04454	0.235202	-0.267282	0.789252	0.891595
BP1026B_I1040	iron-sulfur cluster assembly transcription factor IscR	399.485	-0.79764	-1.73826	0.215918	-3.69418	0.0002206	0.00197606
BP1026B_I1041	cysteine desulfurase	1001.93	-1.07687	-2.10945	0.214263	-5.0259	5.01085e-07	9.35666e-06
BP1026B_I1042	scaffold protein	385.749	-0.674302	-1.59582	0.216542	-3.11396	0.00184593	0.0118978
BP1026B_I1043	iron-sulfur cluster assembly protein IscA	268.559	-0.191686	-1.1421	0.258695	-0.740973	0.45871	0.674323
BP1026B_I1044	co-chaperone HscB	82.5797	-0.270749	-1.20643	0.242335	-1.11725	0.263887	0.484031
BP1026B_I1045	chaperone protein HscA	65.8617	-0.806013	-1.74837	0.2503	-3.22019	0.00128105	0.00886437
BP1026B_I1046	ferredoxin, 2Fe-2S type, ISC system	53.7625	-0.344848	-1.27002	0.270108	-1.2767	0.201708	0.406483
BP1026B_I1047	hypothetical protein	27.7852	-0.401171	-1.32058	0.320554	-1.25149	0.210755	0.418462
BP1026B_I1048	hypothetical protein	21.7348	-0.975445	-1.96625	0.404067	-2.41407	0.0157755	0.0677864
BP1026B_I1049	lysyl-tRNA synthetase	101.785	0.167598	1.12319	0.218636	0.766561	0.443343	0.659646
BP1026B_I1050	peptide chain release factor 2	89.6766	-0.0846519	-1.06043	0.21385	-0.395847	0.692218	0.835299
BP1026B_I1051	single-stranded-DNA-specific exonuclease RecJ	16.6717	-0.198023	-1.14713	0.389824	-0.507981	0.611467	0.785136
BP1026B_I1052	hypothetical protein	10.0938	-0.0286362	-1.02005	0.461552	-0.0620433	0.950528	0.979853
BP1026B_I1053	lipoprotein releasing system transmembrane protein	105.53	-0.519133	-1.43309	0.211953	-2.44929	0.0143139	0.0628897
BP1026B_I1054	Lipoprotein releasing system ATP-bindingprotein LolD	12.0498	-1.01414	-2.0197	0.451524	-2.24604	0.0247018	0.0941018
BP1026B_I1055	TatD family hydrolase	6.3023	-0.582714	-1.49766	0.588462	-0.990231	0.322061	0.543416
BP1026B_I1056	DNA internalization-related competence protein	86.3772	-0.0768464	-1.05471	0.259051	-0.296646	0.766737	0.879859
BP1026B_I1057	hydrolase	14.1403	-0.00446195	-1.0031	0.415914	-0.0107281	0.99144	0.997462
BP1026B_I1058	CTP synthetase	1511.62	-0.841708	-1.79217	0.171389	-4.9111	9.05656e-07	1.554e-05
BP1026B_I1059	2-dehydro-3-deoxyphosphooctonate aldolase	186.326	-0.0706557	-1.05019	0.184669	-0.382608	0.70201	0.841324
BP1026B_I1060	phosphopyruvate hydratase	761.24	0.168469	1.12387	0.147535	1.14189	0.253498	0.470927
BP1026B_I1061	cell division protein FtsB	87.0266	0.0956629	1.06856	0.212501	0.450177	0.652583	0.811681
BP1026B_I1062	lipoprotein	25.5154	-0.248288	-1.1878	0.354578	-0.700236	0.48378	0.692454
BP1026B_I1063	chaperonin HSP33	131.935	-0.380067	-1.3014	0.224414	-1.6936	0.090342	0.239607
BP1026B_I1064	hexapeptide repeat-containing transferase	106.764	-1.75852	-3.3835	0.227813	-7.71911	1.17143e-14	1.0438e-12
BP1026B_I1065	hypothetical protein	5.18819	-0.58453	-1.49955	0.632003	-0.924884	0.355026	0.576878
BP1026B_I1066	alpha/beta fold family hydrolase	29.9097	0.101253	1.07271	0.300805	0.336609	0.736412	0.861679
BP1026B_I1067	hypothetical protein	0.938063	1.43523	2.70426	1.37358	1.04489	0.296075	NA
BP1026B_I1068	metal-dependent phosphoesterase	71.3523	0.450618	1.36663	0.234455	1.92198	0.0546079	0.169594
BP1026B_I1069	Sua5/YciO/YrdC/YwlC family protein	10.8472	-0.0478287	-1.03371	0.476773	-0.100317	0.920092	0.963337
BP1026B_I1070	tryptophanyl-tRNA synthetase	326.411	0.080627	1.05748	0.172687	0.466896	0.640574	0.803311
BP1026B_I1071	membrane metalloprotease	63.9724	-0.232596	-1.17495	0.239594	-0.970794	0.331651	0.555376
BP1026B_I1072	methyltransferase	28.8411	-0.0929094	-1.06652	0.322131	-0.288422	0.773024	0.883713
BP1026B_I1073	dihydrodipicolinate synthase	275.717	-0.038456	-1.02701	0.166358	-0.231164	0.817188	0.910996
BP1026B_I1074	lipoprotein	186.854	0.305044	1.23546	0.192204	1.58708	0.112494	0.27442
BP1026B_I1075	metallo-beta-lactamase family protein	21.2853	-0.126174	-1.0914	0.371625	-0.339519	0.734219	0.860571
BP1026B_I1076	putative lipoprotein	200.431	-0.172236	-1.1268	0.347936	-0.495021	0.620585	0.790161
BP1026B_I1077	cupin superfamily protein family	412.033	-0.708813	-1.63446	0.334053	-2.12186	0.0338498	0.118701
BP1026B_I1078	FkbP-type peptidyl-prolyl cis-trans isomerase	3076.77	-0.224202	-1.16813	0.290846	-0.77086	0.44079	0.656773
BP1026B_I1079	hypothetical protein	86.8883	-0.176667	-1.13027	0.218809	-0.807403	0.419435	0.637054
BP1026B_I1080	DNA mismatch repair protein MutS	146.976	0.00696769	1.00484	0.215366	0.0323527	0.974191	0.993358
BP1026B_I1081	Phage integrase	184.267	-0.263429	-1.20033	0.231437	-1.13823	0.255024	0.472379
BP1026B_I1082	hypothetical protein	6.80105	0.601148	1.51692	0.542802	1.10749	0.268081	0.488724
BP1026B_I1083	hypothetical protein	1.24935	-2.02295	-4.06413	1.3465	-1.50238	0.133	NA
BP1026B_I1084	hypothetical protein	5.73391	-0.251401	-1.19036	0.603949	-0.416263	0.677218	0.82762
BP1026B_I1085	hypothetical protein	0.963132	2.13045	4.37854	1.46439	1.45483	0.145715	NA
BP1026B_I1086	hypothetical protein	2.19563	0.701289	1.62596	0.998651	0.702236	0.482532	NA
BP1026B_I1087	hypothetical protein	0.931261	0.187674	1.13893	1.41477	0.132653	0.894467	NA
BP1026B_I1088	hypothetical protein	2.59639	0.582184	1.49711	0.967965	0.601451	0.54754	0.7406
BP1026B_I1089	putative repressor protein	275.507	-0.487927	-1.40243	0.204821	-2.38221	0.0172092	0.0719678
BP1026B_I1090	hypothetical protein	7.42682	0.686141	1.60897	0.574245	1.19486	0.232142	0.44661
BP1026B_I1091	hypothetical protein	0.725453	-0.258546	-1.19627	1.61482	-0.160108	0.872796	NA
BP1026B_I1092	hypothetical protein	2.16095	-0.410059	-1.32874	1.02312	-0.400795	0.688571	NA
BP1026B_I1093	hypothetical protein	2.87797	0.478915	1.39369	0.829337	0.577467	0.563624	0.749973
BP1026B_I1094	virulence-associated protein E	16.4305	-0.191289	-1.14178	0.398624	-0.479873	0.631318	0.798012
BP1026B_I1095	hypothetical protein	12.6536	1.13806	2.20084	0.409833	2.77688	0.00548834	0.0293733
BP1026B_I1096	hypothetical protein	0.361755	1.17356	2.25567	1.89132	0.620497	0.534931	NA
BP1026B_I1097	hypothetical protein	4.94177	0.166546	1.12237	0.620374	0.26846	0.788345	0.890967
BP1026B_I1098	phage terminase large subunit (GpA)	19.2547	0.481137	1.39584	0.36792	1.30772	0.190967	0.392764
BP1026B_I1099	hypothetical protein	0.376338	0.840891	1.79116	2.02931	0.414373	0.678601	NA
BP1026B_I1100	phage portal protein, lambda family	1.40965	0.385555	1.30636	1.14455	0.336861	0.736221	NA
BP1026B_I1101	peptidase S14, ClpP	1.06594	0.414703	1.33302	1.35461	0.306142	0.759497	NA
BP1026B_I1102	hypothetical protein	0.30134	-1.21686	-2.3244	2.086	-0.583345	0.559661	NA
BP1026B_I1103	hypothetical protein	1.11097	0.551485	1.46559	1.53243	0.359875	0.71894	NA
BP1026B_I1104	hypothetical protein	0.139986	-0.552805	-1.46694	3.43724	-0.160828	0.872229	NA
BP1026B_I1105	hypothetical protein	0.786629	0.438634	1.35532	1.58423	0.276875	0.781876	NA
BP1026B_I1106	hypothetical protein	2.15763	-0.470562	-1.38565	0.974145	-0.483051	0.62906	NA
BP1026B_I1107	baseplate assembly protein V	1.56743	-0.919612	-1.89161	1.13136	-0.812837	0.416312	NA
BP1026B_I1108	hypothetical protein	0.310331	1.9679	3.91198	2.53605	0.77597	0.437766	NA
BP1026B_I1109	GPW/gp25 family protein	0.0193451	0.708244	1.63381	3.51172	0.20168	0.840167	NA
BP1026B_I1110	hypothetical protein	0.135416	-0.567456	-1.48191	3.44282	-0.164823	0.869084	NA
BP1026B_I1111	phage tail protein I	4.9668	0.440369	1.35695	0.72485	0.607531	0.543499	0.737491
BP1026B_I1112	gp26	8.96569	0.207809	1.15493	0.464214	0.447657	0.654401	0.812244
BP1026B_I1113	hypothetical protein	4.24349	0.284903	1.21833	0.713194	0.399474	0.689544	0.834054
BP1026B_I1114	phage tail sheath protein	0.998552	1.82731	3.54874	1.4407	1.26835	0.204673	NA
BP1026B_I1115	phage major tail tube protein	1.60435	-0.84523	-1.79655	1.17101	-0.721797	0.470419	NA
BP1026B_I1116	hypothetical protein	0.159331	-0.679606	-1.6017	2.87009	-0.236789	0.812821	NA
BP1026B_I1118	tail tape measure protein	3.72808	-0.833802	-1.78238	0.765027	-1.0899	0.275758	0.49754
BP1026B_I1119	phage P2 GpU family protein	0.22309	0.176903	1.13045	2.31652	0.0763658	0.939128	NA
BP1026B_I1121	phage tail formation protein	1.65757	-0.362486	-1.28564	1.09761	-0.330251	0.74121	NA
BP1026B_I1122	gp24	0.862323	0.385532	1.30634	1.4788	0.260706	0.794319	NA
BP1026B_I1123	bacteriophage lysis protein	2.59243	0.851198	1.804	0.911151	0.934201	0.3502	0.574134
BP1026B_I1124	Site-specific DNA methylase	44.0283	0.0814402	1.05807	0.28199	0.288805	0.77273	0.883713
BP1026B_I1125	hypothetical protein	186.497	1.1692	2.24887	0.243572	4.80023	1.58484e-06	2.57994e-05
BP1026B_I1126	hypothetical protein	136.578	1.13756	2.20009	0.193112	5.89068	3.84611e-09	1.11625e-07
BP1026B_I1127	hypothetical protein	198.969	1.39895	2.63709	0.268523	5.20979	1.89054e-07	3.81033e-06
BP1026B_I1128	hypothetical protein	8.89094	0.268911	1.2049	0.521065	0.516079	0.605799	0.782285
BP1026B_I1129	PAAR motif-containing protein	43.6159	0.323272	1.25116	0.266539	1.21285	0.225188	0.437943
BP1026B_I1130	hypothetical protein	16.6304	-0.033418	-1.02343	0.414859	-0.0805528	0.935798	0.972303
BP1026B_I1131	hypothetical protein	67.9228	-0.405731	-1.32476	0.270225	-1.50146	0.133237	0.306344
BP1026B_I1132	gp33	121.949	0.757656	1.69074	0.318806	2.37654	0.0174759	0.0727284
BP1026B_I1133	hypothetical protein	115.979	-0.234178	-1.17624	0.238171	-0.983235	0.325492	0.547589
BP1026B_I1134	hypothetical protein	29.8892	0.660914	1.58108	0.376805	1.754	0.0794311	0.221058
BP1026B_I1135	hypothetical protein	45.2269	-0.445408	-1.3617	0.354593	-1.25611	0.209075	0.415614
BP1026B_I1137	hypothetical protein	71.1959	-0.805347	-1.74757	0.359731	-2.23875	0.0251722	0.09541
BP1026B_I1138	hypothetical protein	13.9862	-0.169295	-1.12451	0.431777	-0.392089	0.694992	0.83666
BP1026B_I1139	inositol-1-monophosphatase	194.337	-0.0105712	-1.00735	0.168264	-0.0628253	0.949906	0.979608
BP1026B_I1140	RNA methyltransferase	14.364	0.301652	1.23255	0.393955	0.765702	0.443854	0.659646
BP1026B_I1141	serine O-acetyltransferase	25.3732	0.133295	1.0968	0.351988	0.378691	0.704917	0.842814
BP1026B_I1142	UDP-2,3-diacylglucosamine hydrolase	28.7392	-0.28868	-1.22152	0.308508	-0.93573	0.349412	0.573597
BP1026B_I1143	peptidyl-prolyl cis-trans isomerase B	380.315	0.406769	1.32571	0.172568	2.35715	0.0184157	0.0759201
BP1026B_I1144	peptidyl-prolyl cis-trans isomerase A	136.483	-0.409141	-1.32789	0.188949	-2.16535	0.0303608	0.109619
BP1026B_I1145	hypothetical protein	154.836	-0.19984	-1.14857	0.19883	-1.00508	0.31486	0.535556
BP1026B_I1146	cysteinyl-tRNA synthetase	227.919	-0.40185	-1.3212	0.168008	-2.39185	0.0167638	0.071012
BP1026B_I1147	base excision DNA repair protein	160.368	0.115161	1.0831	0.219718	0.524132	0.600186	0.778832
BP1026B_I1148	acetyl-CoA carboxylase carboxyltransferase subunit alpha	647.956	-0.147309	-1.1075	0.237441	-0.620403	0.534992	0.731935
BP1026B_I1149	cell cycle protein mesJ	23.4314	-0.613542	-1.53001	0.376878	-1.62796	0.103534	0.260966
BP1026B_I1150	aspartate kinase	669.967	-0.125823	-1.09113	0.171972	-0.731647	0.464384	0.678345
BP1026B_I1152	hypothetical protein	17.434	-0.136614	-1.09932	0.381737	-0.357874	0.720437	0.851509
BP1026B_I1153	outer membrane autotransporter	8.4342	-0.00302179	-1.0021	0.535829	-0.00563945	0.9955	0.998252
BP1026B_I1154	hypothetical protein	6.49163	0.130055	1.09434	0.595656	0.218338	0.827165	0.914609
BP1026B_I1155	AcrB/AcrD/AcrF family protein	33.5463	0.463692	1.37907	0.313131	1.48083	0.138652	0.315085
BP1026B_I1156	multidrug efflux RND membrane fusion protein MexE	16.784	0.622342	1.53937	0.380096	1.63733	0.101562	0.258433
BP1026B_I1157	sulfate adenylyltransferase	13.4828	-0.238216	-1.17953	0.410646	-0.5801	0.561847	0.749714
BP1026B_I1158	peptide synthetase-domain-containing protein	7.56838	0.2722	1.20765	0.561243	0.484995	0.62768	0.795207
BP1026B_I1159	MFS permease	4.48185	-0.395982	-1.31584	0.714962	-0.553851	0.579681	0.761169
BP1026B_I1160	hypothetical protein	15.8462	-0.233791	-1.17592	0.380578	-0.614305	0.539014	0.735372
BP1026B_I1161	nonribosomal peptide synthetase	67.3556	0.141861	1.10333	0.228265	0.621475	0.534287	0.731867
BP1026B_I1162	hypothetical protein	6.52969	0.434867	1.35179	0.539689	0.805774	0.420373	0.637521
BP1026B_I1163	dioxygenase, TauD/TfdA	13.813	0.793901	1.73376	0.391922	2.02566	0.0427994	0.141063
BP1026B_I1164	hypothetical protein	16.4325	0.828989	1.77644	0.373899	2.21715	0.0266132	0.0993884
BP1026B_I1165	hypothetical protein	6.57911	0.141715	1.10322	0.541622	0.26165	0.793591	0.894644
BP1026B_I1166	hypothetical protein	2.14132	0.228007	1.17122	0.917808	0.248426	0.803805	NA
BP1026B_I1167	transketolase	5.50324	-0.211735	-1.15808	0.673374	-0.314439	0.753188	0.872204
BP1026B_I1168	transketolase	4.60898	0.0912697	1.06531	0.648812	0.140672	0.888129	0.947835
BP1026B_I1169	hypothetical protein	10.369	-0.336662	-1.26283	0.500943	-0.672055	0.501548	0.706306
BP1026B_I1170	acyltransferase family protein	36.3538	0.186089	1.13768	0.283867	0.655548	0.512115	0.715756
BP1026B_I1171	phosphoserine aminotransferase	16.5534	0.858753	1.81347	0.382379	2.24582	0.0247158	0.0941018
BP1026B_I1172	sulfate adenylyltransferase subunit 2	1.7387	0.761883	1.6957	1.0813	0.704601	0.481059	NA
BP1026B_I1173	glycosyl transferase family protein	29.7703	1.15826	2.23187	0.322179	3.59507	0.000324305	0.00279651
BP1026B_I1174	kinase	13.0857	0.200601	1.14918	0.440798	0.455087	0.649047	0.809046
BP1026B_I1175	cysteine synthase/cystathionine beta-synthase family protein	13.4894	0.758367	1.69158	0.423373	1.79125	0.0732529	0.209512
BP1026B_I1176	argininosuccinate lyase	29.7523	1.21422	2.32015	0.350637	3.46289	0.000534406	0.00432205
BP1026B_I1177	hypothetical protein	45.2593	-0.106117	-1.07633	0.283817	-0.37389	0.708486	0.844277
BP1026B_I1178	methionine aminopeptidase	41.9872	0.189038	1.14	0.31048	0.608856	0.54262	0.736693
BP1026B_I1179	TetR family transcriptional regulator	83.3844	0.459954	1.3755	0.270789	1.69857	0.0893998	0.238486
BP1026B_I1180	ferredoxin	1.0131	0.602952	1.51882	1.29014	0.467355	0.640246	NA
BP1026B_I1182	ferredoxin--NADP reductase	3.37727	0.369842	1.29221	0.753939	0.490547	0.623747	0.791805
BP1026B_I1183	molybdopterin oxidoreductase family protein	11.2168	0.189732	1.14055	0.443093	0.428198	0.668507	0.821521
BP1026B_I1184	hypothetical protein	1.45837	0.646438	1.5653	1.16577	0.554517	0.579225	NA
BP1026B_I1185	hypothetical protein	2.9856	0.473854	1.38882	0.77824	0.608879	0.542604	0.736693
BP1026B_I1186	ABC transporter substrate-binding protein	30.2761	0.491753	1.40615	0.291894	1.6847	0.0920472	0.242221
BP1026B_I1187	enoyl-ACP reductase	116.055	-0.0198579	-1.01386	0.229639	-0.0864741	0.93109	0.968974
BP1026B_I1188	ABC transporter membrane protein	27.2932	0.592452	1.50781	0.328963	1.80097	0.0717083	0.206233
BP1026B_I1189	ABC transporter permease	16.0685	0.290237	1.22284	0.376348	0.771192	0.440593	0.656773
BP1026B_I1190	ABC transporter ATP-binding protein	49.0142	0.378639	1.30011	0.290481	1.30349	0.192408	0.394812
BP1026B_I1191	hypothetical protein	4.37761	0.599647	1.51535	0.665053	0.901654	0.367241	0.58784
BP1026B_I1192	NLP/P60 family protein	298.348	-0.670967	-1.59214	0.208626	-3.21613	0.00129931	0.00897852
BP1026B_I1193	patatin-like phospholipase	10.9639	-0.465803	-1.38109	0.466057	-0.999455	0.317575	0.538372
BP1026B_I1194	glutamyl-tRNA synthetase	147.705	-0.385938	-1.30671	0.195456	-1.97455	0.0483192	0.154835
BP1026B_I1200	acetyltransferase	22.1746	-0.399553	-1.3191	0.349527	-1.14312	0.252987	0.470613
BP1026B_I1201	AraC family transcriptional regulator	3.51656	0.163263	1.11982	0.726778	0.224639	0.82226	0.912694
BP1026B_I1202	ribonuclease activity regulator protein RraA	35.168	0.228639	1.17173	0.2807	0.814531	0.415341	0.63425
BP1026B_I1203	hypothetical protein	15.8834	-0.597122	-1.5127	0.399236	-1.49566	0.134742	0.308407
BP1026B_I1204	malate synthase	446.621	-1.1871	-2.27695	0.232863	-5.09786	3.43523e-07	6.65936e-06
BP1026B_I1205	haloacid dehalogenase	141.942	-1.79476	-3.46959	0.366883	-4.89192	9.98553e-07	1.6962e-05
BP1026B_I1206	LysR family transcriptional regulator	44.1481	-1.27985	-2.42813	0.308738	-4.14542	3.39199e-05	0.000386276
BP1026B_I1207	universal stress protein family protein	55.9342	-1.8469	-3.59727	0.300001	-6.15631	7.44585e-10	2.52116e-08
BP1026B_I1208	isocitrate lyase	11192.1	-1.77738	-3.42804	0.17854	-9.9551	2.39582e-23	8.11226e-21
BP1026B_I1209	ATP-dependent RNA helicase	159.33	-1.86435	-3.64105	0.225565	-8.26525	1.39408e-16	2.08251e-14
BP1026B_I1210	ribosomal-protein-alanine acetyltransferase	22.7787	-0.058298	-1.04124	0.34759	-0.167721	0.866803	0.935904
BP1026B_I1211	acyl-CoA-binding protein	169.554	0.239478	1.18057	0.253268	0.945552	0.344377	0.56881
BP1026B_I1212	glycoprotease family protein	15.2819	-0.549124	-1.4632	0.450652	-1.21851	0.22303	0.435012
BP1026B_I1213	phage SPO1 DNA polymerase domain-containing protein	43.2431	0.523137	1.43708	0.25908	2.01921	0.043465	0.142794
BP1026B_I1214	hypothetical protein	15.2887	0.143952	1.10493	0.388396	0.370631	0.710912	0.845602
BP1026B_I1215	phosphomethylpyrimidine kinase	17.4231	-0.558286	-1.47252	0.376049	-1.48461	0.137648	0.313364
BP1026B_I1216	lysophospholipid transporter	156.561	-0.178501	-1.13171	0.191706	-0.93112	0.351791	0.575442
BP1026B_I1217	alanine racemase	49.3021	-0.82628	-1.77311	0.272017	-3.0376	0.0023847	0.0147526
BP1026B_I1218	DNA repair protein RadA	158.707	0.490971	1.40539	0.21331	2.30168	0.0213534	0.0842687
BP1026B_I1219	hypothetical protein	31.6724	0.706396	1.63172	0.287447	2.45749	0.0139914	0.0618469
BP1026B_I1220	ABC transporter ATP-binding protein	101.211	0.702182	1.62696	0.209862	3.34592	0.00082009	0.00620751
BP1026B_I1221	glutathione peroxidase	35.5424	-0.404807	-1.32391	0.319259	-1.26796	0.204814	0.409547
BP1026B_I1222	cardiolipin synthetase	31.6252	0.492522	1.4069	0.300344	1.63986	0.101034	0.257947
BP1026B_I1223	hypothetical protein	0.970705	-2.61229	-6.11472	1.50087	-1.74052	0.0817678	NA
BP1026B_I1224	N5-glutamine S-adenosyl-L-methionine-dependent methyltransferase	8.46333	-0.560282	-1.47456	0.507526	-1.10395	0.269616	0.490642
BP1026B_I1225	succinyl-diaminopimelate desuccinylase	30.7832	0.0710698	1.0505	0.317144	0.224094	0.822685	0.912694
BP1026B_I1226	ArsC family transcription regulator	7.04724	-1.21867	-2.32732	0.6173	-1.97419	0.0483605	0.154869
BP1026B_I1227	2,3,4,5-tetrahydropyridine-2,6-carboxylate N-succinyltransferase	146.129	0.0842534	1.06014	0.197304	0.427024	0.669362	0.821532
BP1026B_I1228	hypothetical protein	26.8235	0.310335	1.24	0.342682	0.905609	0.365143	0.586145
BP1026B_I1229	N-succinyl-L,L-diaminopimelate aminotransferasealternative	69.6005	-0.918393	-1.89001	0.263411	-3.48654	0.000489319	0.0040189
BP1026B_I1230	chromosome segregation protein SMC	171.991	-0.361631	-1.28488	0.188568	-1.91778	0.0551392	0.170763
BP1026B_I1231	hypothetical protein	84.0594	0.232497	1.17487	0.252907	0.9193	0.357939	0.579195
BP1026B_I1232	NAD-dependent DNA ligase	78.1137	0.273329	1.20859	0.20857	1.31049	0.190029	0.391736
BP1026B_I1233	peptide deformylase	25.341	0.0393273	1.02763	0.353952	0.111109	0.91153	0.959199
BP1026B_I1234	pseudouridine synthase family protein	31.8202	0.699853	1.62434	0.31551	2.21817	0.0265434	0.0992008
BP1026B_I1235	PII uridylyl-transferase	106.162	0.0753747	1.05363	0.20816	0.3621	0.717277	0.84979
BP1026B_I1236	methionine aminopeptidase	386.412	-0.551444	-1.46555	0.200649	-2.74831	0.0059904	0.0314635
BP1026B_I1237	elongation factor Ts	864.909	-0.478242	-1.39304	0.14387	-3.32413	0.00088696	0.00661856
BP1026B_I1238	uridylate kinase	536.281	-0.184555	-1.13647	0.176167	-1.04761	0.294817	0.517407
BP1026B_I1239	ribosome recycling factor	304.164	-0.231875	-1.17436	0.197639	-1.17323	0.240705	0.456854
BP1026B_I1240	undecaprenyl diphosphate synthase	125.757	-0.0884789	-1.06325	0.239072	-0.370093	0.711313	0.845683
BP1026B_I1241	phosphatidate cytidylyltransferase	63.9243	-0.291552	-1.22396	0.225028	-1.29562	0.195105	0.397881
BP1026B_I1242	1-deoxy-D-xylulose 5-phosphate reductoisomerase	47.0842	-0.523646	-1.43758	0.272473	-1.92182	0.0546281	0.169594
BP1026B_I1243	membrane-associated zinc metalloprotease	1530.54	-0.216853	-1.1622	0.187406	-1.15713	0.24722	0.465049
BP1026B_I1244	OMP85 family outer membrane protein	1605.8	-0.243753	-1.18407	0.132738	-1.83635	0.0663052	0.195112
BP1026B_I1245	OmpH/HlpA family outer membrane protein	344.273	0.671102	1.59229	0.166673	4.02646	5.66233e-05	0.000605453
BP1026B_I1246	UDP-3-O-[3-hydroxymyristoyl] glucosamine N-acyltransferase	120.55	-0.193106	-1.14322	0.232907	-0.829113	0.407041	0.626102
BP1026B_I1247	(3R)-hydroxymyristoyl-ACP dehydratase	270.198	0.112229	1.0809	0.163629	0.685873	0.492793	0.700111
BP1026B_I1248	UDP-N-acetylglucosamine acyltransferase	119.849	0.0424051	1.02983	0.188479	0.224986	0.82199	0.912694
BP1026B_I1249	ribonuclease HII	8.40018	-0.744022	-1.67484	0.504776	-1.47396	0.140491	0.318409
BP1026B_I1250	lipid-A-disaccharide synthase	84.476	0.346226	1.27123	0.23638	1.4647	0.143003	0.322874
BP1026B_I1251	RNA methyltransferase	16.0561	-0.581031	-1.49592	0.402282	-1.44434	0.148645	0.331416
BP1026B_I1252	hypothetical protein	93.2013	-0.513324	-1.42733	0.203421	-2.52346	0.0116208	0.0531781
BP1026B_I1253	serine protease	4.35748	-0.551541	-1.46565	0.672598	-0.820016	0.412207	0.630033
BP1026B_I1254	primitive phytochelatin synthase	6.95437	0.484588	1.39919	0.516282	0.93861	0.347931	0.572446
BP1026B_I1255	phosphoenolpyruvate synthase	1235.23	-0.567482	-1.48194	0.130989	-4.3323	1.47557e-05	0.00018783
BP1026B_I1256	nodulation efficiency protein D	12.4403	-0.919113	-1.89095	0.459308	-2.00108	0.0453837	0.147664
BP1026B_I1257	SPFH domain protein/band 7 family protein	82.3036	0.556157	1.47035	0.209794	2.65097	0.00802605	0.0397313
BP1026B_I1258	SsrA-binding protein	123.715	-0.4701	-1.38521	0.191885	-2.44991	0.0142893	0.0628357
BP1026B_I1259	cyclase/dehydrase superfamily	86.0325	0.102232	1.07343	0.25286	0.404305	0.685988	0.832163
BP1026B_I1260	TGS domain-containing protein	7.31442	-0.410752	-1.32938	0.533726	-0.769594	0.441541	0.657457
BP1026B_I1261	integral membrane protein	35.6191	-0.420608	-1.33849	0.277774	-1.51421	0.129972	0.301291
BP1026B_I1262	hypothetical protein	4.84154	-0.367103	-1.28976	0.711587	-0.515894	0.605928	0.782285
BP1026B_I1263	hypothetical protein	0.896479	0.379839	1.3012	1.36176	0.278933	0.780296	NA
BP1026B_I1264	hypothetical protein	0.97252	0.56852	1.483	1.3946	0.407657	0.683525	NA
BP1026B_I1265	inosine 5'-monophosphate dehydrogenase	397.29	-0.701675	-1.62639	0.157965	-4.44196	8.91414e-06	0.00012138
BP1026B_I1266	hypothetical protein	16.883	-0.722327	-1.64984	0.406746	-1.77587	0.0757545	0.214588
BP1026B_I1267	GMP synthase	248.944	-0.262881	-1.19987	0.170811	-1.53902	0.123799	0.292317
BP1026B_I1268	Integrase	43.1669	0.404006	1.32318	0.280217	1.44176	0.14937	0.332305
BP1026B_I1269	hypothetical protein	537.275	0.120664	1.08723	0.182916	0.659668	0.509467	0.713226
BP1026B_I1270	hypothetical protein	230.926	0.274637	1.20969	0.182951	1.50115	0.133317	0.306388
BP1026B_I1271	hypothetical protein	156.048	0.526235	1.44017	0.176197	2.98663	0.00282067	0.0167167
BP1026B_I1272	hypothetical protein	87.4131	0.686694	1.60959	0.302169	2.27255	0.0230532	0.089516
BP1026B_I1273	hypothetical protein	7.13628	0.361754	1.28499	0.547837	0.660332	0.509041	0.713022
BP1026B_I1274	major facilitator superfamily transporter	3.44618	0.337066	1.26319	0.767256	0.439314	0.660434	0.816635
BP1026B_I1275	hypothetical protein	23.5188	0.835346	1.78429	0.354741	2.35481	0.0185323	0.0760305
BP1026B_I1276	hypothetical protein	335.913	0.580213	1.49507	0.319989	1.81323	0.0697966	0.201763
BP1026B_I1277	cytidine/deoxycytidylate deaminase family protein	3.3479	-0.598054	-1.51367	0.831616	-0.719147	0.47205	0.683668
BP1026B_I1278	L,D-carboxypeptidase A	71.1883	-0.081593	-1.05819	0.251111	-0.324928	0.745236	0.867336
BP1026B_I1279	GntR family transcriptional regulator	4.42325	-0.978568	-1.97051	0.712572	-1.37329	0.169662	0.361912
BP1026B_I1280	NCS1 nucleoside transporter family protein	5.44529	0.580203	1.49506	0.627525	0.924589	0.35518	0.576897
BP1026B_I1281	racemase	0.740475	-0.58589	-1.50096	1.48068	-0.39569	0.692334	NA
BP1026B_I1282	chitooligosaccharide deacetylase	5.35006	-0.773664	-1.70961	0.673252	-1.14915	0.250496	0.468435
BP1026B_I1283	polysaccharide deacetylase family protein	52.3534	0.518277	1.43224	0.262851	1.97175	0.0486382	0.155563
BP1026B_I1284	allantoicase	64.9702	0.706943	1.63234	0.291346	2.42647	0.0152463	0.0657911
BP1026B_I1285	ureidoglycolate hydrolase	12.2594	0.51178	1.42581	0.443467	1.15404	0.248483	0.466215
BP1026B_I1286	hypothetical protein	37.6806	-0.50457	-1.4187	0.308361	-1.6363	0.101777	0.258637
BP1026B_I1287	Transthyretin family protein	16.3358	0.404201	1.32336	0.412909	0.978911	0.327624	0.550448
BP1026B_I1288	transthyretin family protein	47.1504	0.0427024	1.03004	0.351545	0.121471	0.903318	0.954829
BP1026B_I1289	hydroxydechloroatrazine ethylaminohydrolase	16.4717	0.33217	1.25891	0.373795	0.888643	0.374195	0.595406
BP1026B_I1290	LysR family regulatory protein	184.486	0.397899	1.31759	0.243921	1.63126	0.102835	0.260076
BP1026B_I1291	hypothetical protein	30.0774	-0.648367	-1.56739	0.397078	-1.63284	0.102502	0.259913
BP1026B_I1292	6-phosphogluconate dehydrogenase	8.43807	-0.820821	-1.76641	0.514495	-1.59539	0.110625	0.27117
BP1026B_I1293	hypothetical protein	142.043	-0.695497	-1.61944	0.23057	-3.01643	0.00255773	0.0155951
BP1026B_I1294	large-conductance mechanosensitive channel	175.613	-0.327732	-1.25504	0.208876	-1.56902	0.116643	0.281439
BP1026B_I1295	hypothetical protein	40.2097	0.15266	1.11162	0.285341	0.535008	0.592644	0.771922
BP1026B_I1296	PspA/IM30 family protein	38.1952	0.127189	1.09216	0.313082	0.406248	0.68456	0.831193
BP1026B_I1297	1A family penicillin-binding protein	187.195	0.329112	1.25624	0.187295	1.75719	0.078886	0.219902
BP1026B_I1298	hypothetical protein	1.9902	0.849581	1.80198	0.989102	0.858942	0.390372	NA
BP1026B_I1299	threonine dehydratase catabolic	34.8935	0.911102	1.88048	0.276723	3.29248	0.000993096	0.00724704
BP1026B_I1300	acetylornithine deacetylase	80.9799	0.89556	1.86033	0.252697	3.54401	0.000394087	0.00333594
BP1026B_I1301	transcription-repair coupling factor	93.1996	0.111089	1.08004	0.226455	0.490554	0.623742	0.791805
BP1026B_I1302	2-C-methyl-D-erythritol 4-phosphate cytidylyltransferase	14.2585	0.0357801	1.02511	0.400511	0.0893361	0.928815	0.967607
BP1026B_I1303	2-C-methyl-D-erythritol 2,4-cyclo diphosphate synthase	10.0383	0.239064	1.18023	0.442199	0.540626	0.588765	0.768725
BP1026B_I1304	alkyl hydroperoxide reductase D	142.053	-0.420708	-1.33858	0.256937	-1.6374	0.101547	0.258433
BP1026B_I1305	anti-oxidant AhpCTSA family protein	2606.98	0.18378	1.13586	0.281415	0.653058	0.513719	0.716436
BP1026B_I1306	hypothetical protein	441.541	-0.889078	-1.85199	0.254197	-3.4976	0.00046947	0.00389321
BP1026B_I1307	sensor histidine kinase RisS	75.2513	0.41032	1.32898	0.219543	1.86897	0.0616263	0.185674
BP1026B_I1308	osmolarity response regulator	278.534	0.0843563	1.06021	0.206739	0.408032	0.68325	0.830244
BP1026B_I1309	hypothetical protein	29.6191	0.249634	1.18891	0.331532	0.752971	0.451468	0.667153
BP1026B_I1310	hypothetical protein	57.0744	-1.17275	-2.2544	0.253516	-4.62592	3.72938e-06	5.50626e-05
BP1026B_I1311	hypothetical protein	30.784	0.178043	1.13135	0.309319	0.575596	0.564888	0.750475
BP1026B_I1312	twin-arginine translocation pathway signal sequence domain-containing protein	17.9278	-0.084101	-1.06003	0.393662	-0.213638	0.83083	0.91566
BP1026B_I1313	phytoene synthase	22.4047	0.061059	1.04323	0.344076	0.177458	0.859149	0.929697
BP1026B_I1315	hypothetical protein	189.501	0.768798	1.70385	0.179297	4.28784	1.80417e-05	0.000225144
BP1026B_I1316	hypothetical protein	45.0937	0.476593	1.39145	0.296114	1.60949	0.107509	0.266359
BP1026B_I1317	hypothetical protein	7.27597	0.914773	1.88527	0.608712	1.5028	0.13289	0.305694
BP1026B_I1318	PAAR motif-containing protein	27.9951	0.363537	1.28658	0.309492	1.17462	0.240146	0.455963
BP1026B_I1319	transposase B	5.24944	-0.0914087	-1.06541	0.687583	-0.132942	0.894239	0.950773
BP1026B_I1320	transposase	6.65745	0.379865	1.30122	0.61688	0.615784	0.538037	0.735187
BP1026B_I1321	hypothetical protein	185.11	0.531402	1.44533	0.284987	1.86465	0.0622301	0.186911
BP1026B_I1322	hypothetical protein	28.244	0.119148	1.08609	0.33117	0.35978	0.719012	0.850853
BP1026B_I1323	exported avidin family protein	164.502	-1.14099	-2.20532	0.323209	-3.53018	0.000415279	0.00349784
BP1026B_I1324	endonuclease Nuc	8.07241	-2.56151	-5.90326	0.719773	-3.55878	0.000372583	0.00316446
BP1026B_I1325	histone deacetylase family protein	3.57234	-1.54658	-2.92124	0.944987	-1.63662	0.10171	0.258637
BP1026B_I1326	transporter	0.367347	-1.50544	-2.8391	1.93465	-0.778143	0.436485	NA
BP1026B_I1328	LuxR family transcriptional regulator	15.1645	0.411442	1.33001	0.388185	1.05991	0.289185	0.51279
BP1026B_I1329	2-dehydropantoate 2-reductase	7.41342	0.155311	1.11366	0.518104	0.299768	0.764355	0.878913
BP1026B_I1330	MarR family transcriptional regulator	21.0503	-0.373284	-1.2953	0.356153	-1.0481	0.294592	0.517354
BP1026B_I1331	glycerate kinase	2.47375	-0.170361	-1.12534	0.947574	-0.179787	0.85732	NA
BP1026B_I1332	hypothetical protein	3.08416	-0.750451	-1.68232	0.846187	-0.886863	0.375153	0.59581
BP1026B_I1333	trigger factor	1744.25	-0.524829	-1.43876	0.131497	-3.99118	6.57453e-05	0.000695668
BP1026B_I1334	ATP-dependent Clp protease proteolytic subunit	470.47	0.122964	1.08897	0.195557	0.62879	0.529487	0.728472
BP1026B_I1335	ATP-dependent protease ATP-binding subunit ClpX	1464.32	0.163177	1.11975	0.176166	0.926266	0.354308	0.576587
BP1026B_I1336	ATP-dependent protease La	2246.86	-0.0966774	-1.06931	0.144757	-0.667861	0.504222	0.708422
BP1026B_I1338	Sigma 54 modulation protein YhbH	229.137	1.52492	2.87772	0.226466	6.73356	1.65559e-11	7.78589e-10
BP1026B_I1339	hypothetical protein	0.837127	-0.0368044	-1.02584	1.46578	-0.025109	0.979968	NA
BP1026B_I1340	hypothetical protein	24.1171	1.1147	2.16551	0.334581	3.33164	0.000863351	0.00646749
BP1026B_I1342	Carboxymuconolactone decarboxylase familyprotein	5.80326	1.17998	2.26574	0.574897	2.05251	0.04012	0.134147
BP1026B_I1344	peptidyl-prolyl cis-trans isomerase D	470.264	0.20404	1.15192	0.170883	1.19404	0.232464	0.446796
BP1026B_I1345	hypothetical protein	0.416015	1.39558	2.63095	1.98186	0.704178	0.481322	NA
BP1026B_I1346	acyl-CoA thioesterase I	21.2362	0.0686523	1.04874	0.373845	0.183638	0.854297	0.92852
BP1026B_I1347	ABC transporter ATP-binding protein	29.7096	-0.369467	-1.29188	0.322836	-1.14444	0.252441	0.470613
BP1026B_I1348	glucose-6-phosphate isomerase	47.8705	0.361463	1.28473	0.278278	1.29893	0.193969	0.396925
BP1026B_I1349	sugar kinase	4.09689	-0.295317	-1.22715	0.722293	-0.408861	0.682642	0.830242
BP1026B_I1350	D-amino acid dehydrogenase small subunit	11.7428	0.235862	1.17761	0.472954	0.498699	0.617991	0.788638
BP1026B_I1351	phosphoribosylformylglycinamidine synthase	216.668	-0.294381	-1.22636	0.190431	-1.54587	0.122136	0.290009
BP1026B_I1352	acetyltransferase	2.95731	-2.07649	-4.21779	1.86934	-1.11082	0.266648	0.487335
BP1026B_I1353	peptidyl-prolyl cis-trans isomerase domain-containing protein	214.072	0.348433	1.27318	0.178177	1.95554	0.0505191	0.160152
BP1026B_I1354	Cell division protein BolA	7.56238	-0.825852	-1.77258	0.54931	-1.50344	0.132727	0.305694
BP1026B_I1355	intracellular septation protein A	191.099	0.739644	1.66976	0.178769	4.13743	3.5122e-05	0.000395532
BP1026B_I1356	methionine-R-sulfoxide reductase	71.8948	0.26444	1.20117	0.24078	1.09826	0.272091	0.492498
BP1026B_I1357	hypothetical protein	46.2408	-0.395508	-1.31541	0.256365	-1.54275	0.12289	0.291392
BP1026B_I1358	long-chain-fatty-acid--CoA ligase	29.7058	0.61148	1.52783	0.288492	2.11957	0.034042	0.118995
BP1026B_I1359	fatty oxidation complex subunit alpha	157.562	1.07768	2.11064	0.193232	5.57714	2.44505e-08	5.85775e-07
BP1026B_I1360	pyrazinamidase/nicotinamidase	4.19793	-0.513384	-1.42739	0.710974	-0.722085	0.470242	0.681999
BP1026B_I1361	acetyl-CoA acetyltransferase	17.2887	0.432207	1.3493	0.369285	1.17039	0.241844	0.458331
BP1026B_I1362	hypothetical protein	51.7143	0.705548	1.63076	0.243043	2.90297	0.00369642	0.0210945
BP1026B_I1363	stress responsive A/B barrel domain family protein	35.8487	0.0831426	1.05932	0.290991	0.285722	0.775091	0.885444
BP1026B_I1364	thioesterase family protein	12.6494	0.548834	1.4629	0.42974	1.27713	0.201556	0.406483
BP1026B_I1365	oxidoreductase, zinc-binding dehydrogenase family protein	37.2088	0.339884	1.26565	0.270715	1.2555	0.209296	0.415859
BP1026B_I1366	esterase	35.9054	0.710928	1.63686	0.300569	2.36527	0.0180168	0.0744624
BP1026B_I1367	acetyltransferase	3.72075	-0.170417	-1.12538	0.735774	-0.231616	0.816836	0.910996
BP1026B_I1368	hypothetical protein	9.29467	0.513672	1.42768	0.465158	1.1043	0.269465	0.490542
BP1026B_I1369	glycine cleavage T-protein, aminomethyl transferase	22.2528	-0.416256	-1.33446	0.355564	-1.17069	0.241722	0.45827
BP1026B_I1370	hypothetical protein	147.524	-0.390722	-1.31105	0.240764	-1.62284	0.104624	0.26211
BP1026B_I1371	thymidylate kinase	31.7289	0.286474	1.21966	0.315771	0.907221	0.36429	0.585516
BP1026B_I1372	DNA polymerase III subunit delta'	31.7682	-0.0661575	-1.04692	0.33586	-0.19698	0.843843	0.924464
BP1026B_I1373	phosphinothricin acetyltransferase	14.8348	-0.0584714	-1.04136	0.384817	-0.151946	0.879229	0.943305
BP1026B_I1374	hypothetical protein	40.0903	0.280951	1.215	0.268422	1.04668	0.295248	0.517627
BP1026B_I1375	ankyrin repeat-containing protein	70.1315	0.0338149	1.02372	0.266152	0.127051	0.8989	0.953189
BP1026B_I1376	hypothetical protein	106.944	0.309214	1.23903	0.292743	1.05627	0.290847	0.514191
BP1026B_I1377	mechanosensitive ion channel family protein	25.8936	0.0342314	1.02401	0.361881	0.094593	0.924638	0.965949
BP1026B_I1378	hypothetical protein	14.0043	-0.419316	-1.33729	0.414411	-1.01184	0.311617	0.533057
BP1026B_I1379	glycosyl transferase group 1 protein	58.8584	0.53224	1.44617	0.234846	2.26633	0.0234311	0.0904991
BP1026B_I1380	lipoprotein	1026.84	0.564854	1.47924	0.306868	1.84071	0.0656646	0.194249
BP1026B_I1381	hypothetical protein	6.41646	-0.39104	-1.31134	0.596767	-0.655264	0.512298	0.715756
BP1026B_I1382	phosphate starvation-inducible protein	353.04	0.65663	1.5764	0.288657	2.27478	0.0229193	0.0891325
BP1026B_I1383	asparaginase family protein	20.2566	0.139675	1.10166	0.422637	0.330485	0.741033	0.864301
BP1026B_I1384	LysM domain/BON superfamily protein	54.1317	0.187489	1.13878	0.298996	0.62706	0.53062	0.728813
BP1026B_I1385	2-hydroxy-3-oxopropionate reductase	1.74137	-0.0611399	-1.04329	1.07654	-0.0567928	0.95471	NA
BP1026B_I1386	hydroxypyruvate isomerase	123.293	-1.05926	-2.08386	0.218559	-4.84656	1.2562e-06	2.09877e-05
BP1026B_I1387	glyoxylate carboligase	12.6405	-0.820145	-1.76558	0.444961	-1.84318	0.0653022	0.193846
BP1026B_I1388	LysR family transcriptional regulator	34.7435	0.22872	1.17179	0.286643	0.797925	0.424914	0.64154
BP1026B_I1389	cytochrome c oxidase family protein	0.779223	0.180765	1.13348	1.53152	0.11803	0.906044	NA
BP1026B_I1390	Ser/Thr protein phosphatase family protein family	3.72234	-0.917949	-1.88943	0.76397	-1.20155	0.229537	0.443259
BP1026B_I1391	RNA polymerase sigma factor	3.72428	-1.89023	-3.70695	0.922434	-2.04918	0.0404448	0.134967
BP1026B_I1392	hypothetical protein	1.15306	0.208678	1.15563	1.31887	0.158225	0.874279	NA
BP1026B_I1393	primosomal replication protein n	272.938	-1.80452	-3.49314	0.208729	-8.6453	5.36647e-18	1.00949e-15
BP1026B_I1394	30S ribosomal protein S18	1321.5	-0.799467	-1.74046	0.193067	-4.14087	3.45987e-05	0.000391373
BP1026B_I1395	50S ribosomal protein L9	929.152	-0.388757	-1.30926	0.307962	-1.26235	0.206822	0.412587
BP1026B_I1396	replicative DNA helicase	159.153	-0.582539	-1.49748	0.186549	-3.12271	0.00179191	0.0116234
BP1026B_I1397	hypothetical protein	441.646	-0.324349	-1.2521	0.183413	-1.76841	0.0769923	0.216458
BP1026B_I1398	phosphate transporter family protein	103.254	-0.121955	-1.08821	0.234115	-0.520917	0.602424	0.779684
BP1026B_I1399	NLP/P60 family lipoprotein	21.2503	-0.146811	-1.10712	0.369674	-0.397138	0.691266	0.834944
BP1026B_I1400	PhoH family protein	272.437	0.450088	1.36612	0.179671	2.50507	0.0122428	0.05542
BP1026B_I1401	anti-oxidant AhpCTSA family protein	72.8527	-0.340355	-1.26607	0.246391	-1.38136	0.167167	0.359003
BP1026B_I1402	polysaccharide deacetylase family protein	84.7027	0.198979	1.14789	0.240367	0.827814	0.407776	0.626102
BP1026B_I1403	NAD-dependent epimerase/dehydratase family protein	305.57	0.115726	1.08352	0.189179	0.611728	0.540718	0.736252
BP1026B_I1404	formyltransferase	18.3341	-0.250032	-1.18923	0.384512	-0.650259	0.515525	0.71775
BP1026B_I1405	glycosyl transferase family protein	55.3809	0.114372	1.0825	0.277401	0.412297	0.680122	0.828975
BP1026B_I1406	aminotransferase	75.9282	0.318744	1.24724	0.231997	1.37391	0.169468	0.361803
BP1026B_I1407	drug/metabolite exporter (DME) family protein	32.8824	-0.100537	-1.07217	0.297095	-0.338401	0.735061	0.860896
BP1026B_I1408	dolichyl-phosphate-mannose-protein mannosyltransferase family protein	56.8809	0.113201	1.08163	0.270426	0.418605	0.675505	0.826301
BP1026B_I1409	hypothetical protein	27.1567	-0.362081	-1.28528	0.311025	-1.16415	0.244362	0.462239
BP1026B_I1410	aminotransferase AlaT	140.495	-0.521642	-1.43559	0.224894	-2.3195	0.0203678	0.0817218
BP1026B_I1411	homoserine dehydrogenase	67.6433	-0.1718	-1.12646	0.22483	-0.764134	0.444787	0.66015
BP1026B_I1412	threonine synthase	64.3015	-0.151236	-1.11052	0.241254	-0.626874	0.530742	0.728813
BP1026B_I1413	molybdopterin biosynthesis moeA protein	57.1547	-0.162926	-1.11956	0.253342	-0.643108	0.520154	0.720835
BP1026B_I1414	molybdopterin converting factor subunit 1	3.79051	-0.0892757	-1.06384	0.713713	-0.125086	0.900455	0.953578
BP1026B_I1415	molybdopterin converting factor subunit 2	49.3958	0.550378	1.46447	0.245496	2.2419	0.0249677	0.0947767
BP1026B_I1416	hypothetical protein	39.7963	0.23355	1.17572	0.273633	0.853517	0.393373	0.613666
BP1026B_I1417	transcriptional regulator	268.68	-0.125628	-1.09098	0.223893	-0.561108	0.574724	0.757598
BP1026B_I1418	ClpB heat-shock protein	1705.03	0.404018	1.32319	0.165083	2.44736	0.0143905	0.0631716
BP1026B_I1419	ISBma2, transposase	0.1844	0.523157	1.4371	2.45524	0.213077	0.831267	NA
BP1026B_I1420	hypothetical protein	16.765	0.429028	1.34633	0.375206	1.14345	0.252854	0.470613
BP1026B_I1421	hypothetical protein	20.2641	0.178015	1.13133	0.39525	0.450385	0.652433	0.811681
BP1026B_I1422	MerR family transcriptional regulator	8.18614	-0.815805	-1.76028	0.588206	-1.38694	0.165461	0.35594
BP1026B_I1423	carboxymuconolactone decarboxylase family protein	2.95978	-0.49064	-1.40507	0.82095	-0.597649	0.550074	0.742734
BP1026B_I1424	multidrug resistance protein	20.1737	-0.219016	-1.16394	0.3591	-0.609901	0.541927	0.736693
BP1026B_I1425	hypothetical protein	59.4704	-0.0936555	-1.06707	0.234435	-0.399494	0.689529	0.834054
BP1026B_I1426	ISBma1, transposase	1.14915	-0.680377	-1.60256	1.37135	-0.496137	0.619797	NA
BP1026B_I1427	hypothetical protein	23.3496	0.311074	1.24063	0.367575	0.846288	0.397392	0.617801
BP1026B_I1428	hypothetical protein	11.4816	-0.284538	-1.21802	0.438695	-0.6486	0.516597	0.717839
BP1026B_I1429	MerR family transcriptional regulator	1.04068	-1.20608	-2.3071	1.38222	-0.872564	0.382901	NA
BP1026B_I1430	transcription termination factor Rho	1209.97	-0.92082	-1.89319	0.137042	-6.71924	1.82669e-11	8.51168e-10
BP1026B_I1431	hypothetical protein	132.387	-1.07448	-2.10597	0.274258	-3.91778	8.93684e-05	0.000907804
BP1026B_I1432	thioredoxin 1	1347.18	0.0240716	1.01683	0.228875	0.105173	0.916238	0.961951
BP1026B_I1433	DNA polymerase III subunits gamma and tau	271.745	-0.506358	-1.42046	0.183042	-2.76635	0.00566884	0.0301487
BP1026B_I1434	hypothetical protein	187.311	0.107589	1.07743	0.180779	0.59514	0.55175	0.743721
BP1026B_I1435	recombination protein RecR	67.2005	0.282522	1.21632	0.217132	1.30116	0.193205	0.395681
BP1026B_I1436	stationary phase survival protein SurE	87.3027	-0.130726	-1.09484	0.212818	-0.614264	0.539041	0.735372
BP1026B_I1437	CAIB/BAIF family protein	58.5882	0.16564	1.12166	0.280978	0.589511	0.555519	0.746037
BP1026B_I1438	protein-L-isoaspartate O-methyltransferase	38.5303	-0.553212	-1.46735	0.306197	-1.80672	0.0708061	0.2041
BP1026B_I1439	peptidase	2182.81	0.20508	1.15275	0.236359	0.867662	0.38558	0.606562
BP1026B_I1440	RNA polymerase sigma factor RpoS	591.024	0.497895	1.41215	0.1738	2.86475	0.00417334	0.0234733
BP1026B_I1441	protein polB	220.114	0.38707	1.30774	0.181338	2.13452	0.0327999	0.11601
BP1026B_I1442	endonuclease/exonuclease/phosphatase family protein	11.4172	-0.201972	-1.15027	0.434412	-0.464933	0.641979	0.804201
BP1026B_I1443	23S rRNA 5-methyluridine methyltransferase	52.933	-0.325941	-1.25348	0.245763	-1.32624	0.18476	0.383959
BP1026B_I1444	hypothetical protein	533.856	-0.257418	-1.19534	0.152942	-1.68311	0.0923545	0.242664
BP1026B_I1445	radical SAM protein	519.344	-0.517756	-1.43173	0.151489	-3.41778	0.000631334	0.00497711
BP1026B_I1446	nucleoside diphosphate kinase	2795.6	-1.09552	-2.13691	0.261239	-4.19356	2.74606e-05	0.00032587
BP1026B_I1447	hypothetical protein	181.847	-0.464387	-1.37973	0.20808	-2.23177	0.02563	0.0966404
BP1026B_I1448	4-hydroxy-3-methylbut-2-en-1-yl diphosphate synthase	379.825	0.0936039	1.06703	0.161516	0.579534	0.562229	0.749714
BP1026B_I1449	histidyl-tRNA synthetase	411.985	0.0777049	1.05534	0.165773	0.468743	0.639253	0.802601
BP1026B_I1450	hypothetical protein	222.277	0.3096	1.23936	0.171505	1.80519	0.0710447	0.204672
BP1026B_I1451	PQQ repeat-containing protein	101.194	0.412334	1.33084	0.239631	1.7207	0.0853051	0.230576
BP1026B_I1452	GTP-binding protein EngA	114.316	-0.0058708	-1.00408	0.217391	-0.0270057	0.978455	0.994114
BP1026B_I1453	RNA-binding protein Hfq	2987.87	-0.055658	-1.03933	0.290211	-0.191785	0.847911	0.92585
BP1026B_I1454	GTP-binding protein HflX	380.319	-0.488695	-1.40317	0.15337	-3.18638	0.00144066	0.00979532
BP1026B_I1455	ftsH protease activity modulator HflK	360.593	0.420443	1.33834	0.153792	2.73383	0.00626015	0.0326158
BP1026B_I1456	HflC protein	67.5375	-0.0453654	-1.03194	0.251235	-0.180569	0.856706	0.92886
BP1026B_I1457	hypothetical protein	52.8964	0.107214	1.07715	0.258562	0.414656	0.678394	0.828061
BP1026B_I1458	ATP phosphoribosyltransferase regulatory subunit	53.7558	-0.200564	-1.14915	0.277923	-0.721654	0.470507	0.68204
BP1026B_I1459	adenylosuccinate synthetase	537.303	-0.446766	-1.36298	0.173605	-2.57346	0.0100688	0.0476056
BP1026B_I1460	phosphoribosyl transferase domain-containing protein	127.749	0.638282	1.55647	0.210856	3.02711	0.00246906	0.0151271
BP1026B_I1461	kup system potassium uptake protein	258.802	-0.102133	-1.07336	0.159644	-0.639755	0.522332	0.723064
BP1026B_I1462	transcription accessory protein, TEX	195.489	-0.290898	-1.2234	0.171217	-1.699	0.0893193	0.238486
BP1026B_I1463	hypothetical protein	322.506	-0.0571091	-1.04038	0.247655	-0.230599	0.817626	0.911285
BP1026B_I1464	hypothetical protein	167.653	-0.365301	-1.28815	0.259485	-1.40779	0.159193	0.346122
BP1026B_I1465	ATP-dependent helicase	102.588	-0.125988	-1.09125	0.212353	-0.593294	0.552984	0.744396
BP1026B_I1466	competence lipoprotein ComL	791.835	0.25299	1.19167	0.173432	1.45873	0.144641	0.325057
BP1026B_I1467	ribosomal large subunit pseudouridine synthase D	35.9236	-0.443888	-1.36026	0.279728	-1.58686	0.112545	0.27442
BP1026B_I1468	hypothetical protein	22.504	-0.196019	-1.14553	0.342364	-0.572545	0.566953	0.752038
BP1026B_I1469	poly(R)-hydroxyalkanoic acid synthase	342.105	-0.405044	-1.32413	0.179694	-2.25407	0.0241919	0.0924535
BP1026B_I1470	acetyl-CoA acetyltransferase	639.832	0.489318	1.40378	0.151354	3.23293	0.00122527	0.00856002
BP1026B_I1471	acetyacetyl-CoA reductase	1456.34	-0.0694346	-1.04931	0.179293	-0.387268	0.698557	0.838764
BP1026B_I1472	hypothetical protein	1310.62	-0.379788	-1.30115	0.18077	-2.10095	0.0356453	0.123167
BP1026B_I1474	30S ribosomal protein S12 methylthiotransferase	113.242	0.0463207	1.03263	0.192579	0.240529	0.80992	0.90649
BP1026B_I1475	carbohydrate kinase	24.0235	-0.0809755	-1.05773	0.33405	-0.242405	0.808466	0.905646
BP1026B_I1476	beta-ketothiolase	59.2472	-0.256714	-1.19475	0.240762	-1.06626	0.286308	0.510589
BP1026B_I1477	hypothetical protein	12.9232	-0.5794	-1.49423	0.444528	-1.30341	0.192436	0.394812
BP1026B_I1478	cystathionine beta-lyase	109.93	-0.215105	-1.16079	0.206756	-1.04038	0.298163	0.520889
BP1026B_I1479	phosphoserine phosphatase	17.7489	-0.88844	-1.85117	0.413167	-2.15032	0.03153	0.112458
BP1026B_I1480	hypothetical protein	3.16123	-0.0158016	-1.01101	0.789038	-0.0200264	0.984022	0.995701
BP1026B_I1481	hypothetical protein	172.671	-0.167655	-1.12323	0.19127	-0.876537	0.380738	0.601329
BP1026B_I1482	hypothetical protein	11.0392	0.596167	1.51169	0.433422	1.37549	0.16898	0.361368
BP1026B_I1483	ABC transporter ATP-binding protein	5.27508	-1.19771	-2.29376	0.705239	-1.69831	0.0894498	0.238486
BP1026B_I1484	AsmA family protein	653.767	-0.820464	-1.76597	0.205409	-3.9943	6.48853e-05	0.000688001
BP1026B_I1485	ABC transporter ATP-binding protein	597.767	-0.39093	-1.31124	0.154112	-2.53665	0.0111918	0.0517697
BP1026B_I1486	hypothetical protein	558.186	-0.185838	-1.13748	0.193389	-0.960956	0.336574	0.561031
BP1026B_I1487	aldehyde dehydrogenase	100.389	-0.00442723	-1.00307	0.198323	-0.0223234	0.98219	0.995121
BP1026B_I1488	hypothetical protein	3.81222	1.02804	2.03925	0.728107	1.41193	0.157969	0.344494
BP1026B_I1489	2-nitropropane dioxygenase	142.123	0.715299	1.64182	0.190404	3.75675	0.000172136	0.00160418
BP1026B_I1490	outer membrane protein W	2857.04	1.27699	2.42333	0.190499	6.7034	2.03632e-11	9.31752e-10
BP1026B_I1491	hypothetical protein	89.1445	-0.158028	-1.11576	0.265147	-0.596	0.551176	0.743185
BP1026B_I1492	manganese transport protein	5.03518	0.485411	1.39998	0.636985	0.762044	0.446034	0.661064
BP1026B_I1493	putrescine-binding periplasmic protein	867.665	0.481717	1.3964	0.244553	1.96979	0.048863	0.156183
BP1026B_I1494	putrescine ABC transporter ATP-binding protein	38.4816	0.620994	1.53793	0.274816	2.25968	0.0238414	0.0915272
BP1026B_I1495	putrescine transport system permease	88.7436	-0.117949	-1.08519	0.208069	-0.566874	0.5708	0.754382
BP1026B_I1496	putrescine transport system permease	59.5771	0.0646181	1.04581	0.23493	0.275053	0.783275	0.889393
BP1026B_I1497	hypothetical protein	6.36372	-2.87609	-7.34157	0.824975	-3.48627	0.000489801	0.0040189
BP1026B_I1498	hypothetical protein	61.8266	-1.14531	-2.21193	0.31567	-3.62819	0.00028542	0.00248653
BP1026B_I1499	metallo-beta-lactamase family protein	154.286	-1.7245	-3.30465	0.231123	-7.46137	8.56254e-14	6.58926e-12
BP1026B_I1500	sigma-54 dependent transcriptional regulator	7.2692	0.215785	1.16134	0.584338	0.369281	0.711918	0.846205
BP1026B_I1501	hypothetical protein	5.16526	1.29653	2.45638	0.653592	1.9837	0.0472891	0.152438
BP1026B_I1502	transcriptional regulator	0.0386903	0.364439	1.28738	3.50202	0.104065	0.917118	NA
BP1026B_I1503	hypothetical protein	3.31093	1.1388	2.20198	0.804627	1.41531	0.156977	0.343435
BP1026B_I1504	MerR family transcriptional regulator	51.3129	1.34772	2.54509	0.267658	5.03523	4.77271e-07	9.01138e-06
BP1026B_I1505	hypothetical protein	7.683	2.07662	4.21817	0.640676	3.24129	0.00118991	0.00836892
BP1026B_I1506	RND efflux system outer membrane lipoprotein	24.9054	0.758663	1.69192	0.42833	1.77121	0.0765258	0.215672
BP1026B_I1507	AcrB/AcrD/AcrF family protein	191.566	0.94823	1.9295	0.206619	4.58928	4.44775e-06	6.51012e-05
BP1026B_I1508	RND family efflux transporter MFP subunit	47.9255	0.633134	1.55093	0.339034	1.86747	0.0618365	0.186169
BP1026B_I1509	TetR family transcriptional regulator	194.084	-0.266254	-1.20268	0.20712	-1.28551	0.198616	0.4019
BP1026B_I1510	voltage-gated ClC-type chloride channel ClcB	54.1109	0.594553	1.51	0.256537	2.31761	0.0204703	0.0817363
BP1026B_I1511	hypothetical protein	3.26213	-1.68421	-3.21363	0.897822	-1.87588	0.0606719	0.183206
BP1026B_I1512	LysR family transcriptional regulator	19.6998	-1.85693	-3.62236	0.455624	-4.07558	4.58996e-05	0.000502423
BP1026B_I1513	hypothetical protein	12.3212	-1.22282	-2.33402	0.47551	-2.57159	0.0101232	0.0477839
BP1026B_I1514	AP endonuclease	2.9136	-1.50587	-2.83996	0.935062	-1.61045	0.1073	0.266253
BP1026B_I1515	2-dehydro-3-deoxygluconokinase	7.91327	-0.971306	-1.96061	0.529949	-1.83283	0.0668281	0.195968
BP1026B_I1516	major facilitator family transporter	105.586	0.346837	1.27177	0.256283	1.35334	0.175948	0.369426
BP1026B_I1517	2-ketogluconate reductase	5.02252	-0.319223	-1.24766	0.621425	-0.513695	0.607465	0.7829
BP1026B_I1518	LacI family transcriptional regulator	204.479	-0.7608	-1.69443	0.218903	-3.47552	0.000509864	0.00415166
BP1026B_I1519	hypothetical protein	89.2714	-0.523446	-1.43738	0.252871	-2.07001	0.0384511	0.130022
BP1026B_I1520	hypothetical protein	25.2469	-0.644387	-1.56308	0.363594	-1.77227	0.0763493	0.215552
BP1026B_I1521	hypothetical protein	10.9107	-1.29499	-2.45375	0.489011	-2.64818	0.00809272	0.0399057
BP1026B_I1522	hypothetical protein	27.7528	-0.388749	-1.30926	0.375504	-1.03527	0.300542	0.523117
BP1026B_I1523	hypothetical protein	5.43282	-0.999435	-1.99922	0.738862	-1.35267	0.176162	0.369722
BP1026B_I1524	nonribosomal peptide synthetase	10.5406	-0.892592	-1.85651	0.485896	-1.837	0.0662095	0.195112
BP1026B_I1525	AsnC family transcriptional regulator	45.6474	-0.460787	-1.37629	0.327932	-1.40513	0.159983	0.347097
BP1026B_I1526	hypothetical protein	41.6472	0.0582911	1.04123	0.301433	0.19338	0.846662	0.9255
BP1026B_I1527	hypothetical protein	60.6068	0.808368	1.75123	0.268454	3.0112	0.00260221	0.0158093
BP1026B_I1528	saccharopine dehydrogenase	618.325	0.889761	1.85287	0.14189	6.27076	3.59289e-10	1.32234e-08
BP1026B_I1529	shikimate kinase	56.6804	0.689392	1.6126	0.260681	2.64458	0.00817928	0.0402154
BP1026B_I1530	cyd operon protein YbgT	9.74915	-0.171225	-1.12601	0.511024	-0.335062	0.737578	0.862574
BP1026B_I1531	magnesium and cobalt transport protein CorA	79.2911	0.164564	1.12083	0.212673	0.773785	0.439058	0.655489
BP1026B_I1532	YciI-like protein	2.94404	-0.367426	-1.29005	0.862124	-0.426188	0.669971	0.821928
BP1026B_I1533	lipoprotein	1.66436	0.384318	1.30524	1.03391	0.371712	0.710107	NA
BP1026B_I1534	hypothetical protein	3.11318	-1.36475	-2.57532	0.889352	-1.53455	0.124896	0.293542
BP1026B_I1537	mechanosensitive ion channel family protein	3.27217	0.729519	1.65809	0.749372	0.973507	0.330302	0.553847
BP1026B_I1538	transcriptional regulator NosR	3.43581	-0.467404	-1.38262	0.808487	-0.578122	0.563181	0.749917
BP1026B_I1539	cytochrome c family protein	0.731406	-0.24188	-1.18253	1.65675	-0.145996	0.883924	NA
BP1026B_I1540	hypothetical protein	0.132014	-0.51898	-1.43294	3.02408	-0.171616	0.86374	NA
BP1026B_I1541	hypothetical protein	0.23539	0.852567	1.80571	2.53603	0.336182	0.736734	NA
BP1026B_I1542	hypothetical protein	0.0660071	0.0418607	1.02944	3.4927	0.0119852	0.990437	NA
BP1026B_I1543	hypothetical protein	1.09845	-2.0376	-4.10562	1.35452	-1.5043	0.132505	NA
BP1026B_I1544	ABC transporter ATP-binding protein	1.27254	3.02237	8.125	1.24653	2.42462	0.0153243	NA
BP1026B_I1545	copper ABC transporter periplasmic copper-binding protein	5.55511	-0.669049	-1.59002	0.683649	-0.978645	0.327755	0.550486
BP1026B_I1546	nitrous-oxide reductase	20.5719	-0.0898988	-1.0643	0.368077	-0.244239	0.807046	0.904853
BP1026B_I1548	ABC transporter ATP-binding protein	1.26929	-0.306357	-1.23658	1.185	-0.25853	0.795998	NA
BP1026B_I1549	ApbE family protein	2.37191	-1.32162	-2.49947	0.980753	-1.34756	0.1778	NA
BP1026B_I1550	ABC transporter membrane protein	0.848874	-0.357735	-1.28141	1.45462	-0.245931	0.805736	NA
BP1026B_I1551	methyl-accepting chemotaxis transmembrane protein	8.10323	0.438891	1.35556	0.534207	0.821576	0.411318	0.629243
BP1026B_I1552	hypothetical protein	0.0386903	0.364439	1.28738	3.50202	0.104065	0.917118	NA
BP1026B_I1554	dihydroxyacetone kinase	2.50987	-0.131799	-1.09566	0.915531	-0.143959	0.885533	0.946867
BP1026B_I1555	hypothetical protein	8.7316	-1.09727	-2.13949	0.523255	-2.097	0.0359935	0.124277
BP1026B_I1556	Rieske (2Fe-2S) domain-containing protein	2.72539	-2.63165	-6.19735	1.12928	-2.33038	0.019786	0.0797563
BP1026B_I1557	sodium/hydrogen exchanger	10.8636	-1.35149	-2.55175	0.528063	-2.55933	0.0104876	0.0490767
BP1026B_I1558	alkylhalidase	46.595	-1.61977	-3.07327	0.33378	-4.85283	1.21713e-06	2.04696e-05
BP1026B_I1559	hypothetical protein	238.628	-2.09039	-4.25863	0.322223	-6.4874	8.73303e-11	3.46524e-09
BP1026B_I1560	hypothetical protein	26.8771	-2.35077	-5.10096	0.483101	-4.866	1.13877e-06	1.92154e-05
BP1026B_I1562	Alcohol dehydrogenase	4.69812	-1.39874	-2.63671	0.907597	-1.54114	0.123282	0.291638
BP1026B_I1564	hypothetical protein	2646.42	1.11399	2.16444	0.297879	3.73974	0.000184208	0.00170417
BP1026B_I1565	polyhydroxyalkanoate depolymerase domain-containing protein	603.89	1.00784	2.0109	0.193147	5.218	1.80867e-07	3.65986e-06
BP1026B_I1567	hypothetical protein	122.172	0.195228	1.14491	0.205242	0.951209	0.341498	0.566448
BP1026B_I1568	hypothetical protein	7.50832	1.11675	2.16858	0.549473	2.0324	0.0421134	0.139345
BP1026B_I1569	fimbrial subunit	17.3547	0.34703	1.27194	0.378286	0.917374	0.358947	0.579863
BP1026B_I1570	fimbrial chaperone protein	15.6976	1.05102	2.072	0.399571	2.63038	0.00852905	0.0418138
BP1026B_I1571	outer membrane usher protein	18.6984	0.457218	1.37289	0.372452	1.22759	0.219601	0.430956
BP1026B_I1572	type-1 fimbrial protein, A subunit	11.6089	1.26035	2.39554	0.456255	2.76238	0.0057382	0.0303903
BP1026B_I1573	hypothetical protein	0.600731	-0.406384	-1.32536	1.64583	-0.246918	0.804972	NA
BP1026B_I1574	hypothetical protein	14.4127	-0.731175	-1.65999	0.438254	-1.66838	0.0952405	0.247684
BP1026B_I1575	outer membrane protein	31.4647	-0.218995	-1.16392	0.311988	-0.701932	0.482721	0.691606
BP1026B_I1576	hypothetical protein	19.7184	-0.351877	-1.27622	0.3471	-1.01376	0.310696	0.532217
BP1026B_I1577	DNA-binding response regulator	14.5154	-0.228995	-1.17202	0.403325	-0.567767	0.570193	0.75417
BP1026B_I1578	two-component regulatory system, sensor kinase protein	57.4424	-0.203028	-1.15111	0.258588	-0.785139	0.432372	0.649352
BP1026B_I1579	EAL domain-containing protein	17.622	0.215907	1.16143	0.371392	0.581347	0.561007	0.74944
BP1026B_I1580	hypothetical protein	5.44251	0.788805	1.72764	0.637871	1.23662	0.216227	0.426403
BP1026B_I1581	H-NS histone family protein	6.93842	-0.517568	-1.43154	0.617818	-0.837735	0.402179	0.621628
BP1026B_I1582	putative lipase	144.584	0.0491744	1.03467	0.24536	0.200418	0.841154	0.922925
BP1026B_I1583	hypothetical protein	2.42921	1.19325	2.28668	0.928805	1.28472	0.198891	NA
BP1026B_I1584	hypothetical protein	1.22801	-1.28424	-2.43554	1.31918	-0.973512	0.330299	NA
BP1026B_I1585	Putative bacteriophage gp31 protein	7.30611	-0.211903	-1.15822	0.550986	-0.38459	0.700542	0.839955
BP1026B_I1587	GntR family transcriptional regulator	96.4897	-0.478795	-1.39358	0.256473	-1.86684	0.0619238	0.186211
BP1026B_I1588	peptide synthase	93.1123	-0.338763	-1.26467	0.213832	-1.58425	0.113137	0.275201
BP1026B_I1589	alpha/beta fold family hydrolase	10.0903	-0.512947	-1.42696	0.48468	-1.05832	0.289909	0.513405
BP1026B_I1590	nitrilotriacetate monooxygenase	18.7093	-0.425735	-1.34326	0.37678	-1.12993	0.258506	0.476852
BP1026B_I1591	glucose-6-phosphate dehydrogenase	147.358	-0.330796	-1.25771	0.202771	-1.63138	0.10281	0.260076
BP1026B_I1592	aldehyde dehydrogenase	81.9493	-0.438098	-1.35482	0.228985	-1.91322	0.0557201	0.172158
BP1026B_I1593	NIPSNAP family protein	9.10569	-0.378927	-1.30037	0.516823	-0.733185	0.463446	0.678015
BP1026B_I1594	ABC transporter substrate-binding protein	13.5367	0.56442	1.47879	0.412448	1.36846	0.171168	0.363293
BP1026B_I1595	ABC transporter permease	16.2188	-0.00200047	-1.00139	0.40845	-0.00489772	0.996092	0.998451
BP1026B_I1596	putrescine ABC transporter permease	14.9258	0.109711	1.07901	0.400589	0.273873	0.784182	0.889403
BP1026B_I1597	spermidine/putrescine ABC transporter ATP-binding protein	8.37072	0.225642	1.1693	0.498676	0.452482	0.650922	0.810302
BP1026B_I1598	GntR family transcriptional regulator	1.78442	-0.773896	-1.70988	1.06289	-0.728103	0.466551	NA
BP1026B_I1599	succinate-semialdehyde dehydrogenase	13.6841	0.50213	1.4163	0.411844	1.21922	0.222759	0.43465
BP1026B_I1600	outer membrane porin	11.0225	-0.0330613	-1.02318	0.537158	-0.0615486	0.950922	0.98006
BP1026B_I1601	hypothetical protein	2.13596	-0.917337	-1.88863	1.03423	-0.886972	0.375094	NA
BP1026B_I1602	hypothetical protein	5.29138	-0.0765129	-1.05447	0.629326	-0.121579	0.903232	0.954829
BP1026B_I1603	H-NS histone family protein	9.15271	0.928983	1.90393	0.596971	1.55616	0.11967	0.286564
BP1026B_I1604	ompA family protein	43.4172	0.516504	1.43048	0.293061	1.76245	0.077994	0.218736
BP1026B_I1605	outer membrane protein	17.4732	0.0658667	1.04671	0.372402	0.17687	0.859611	0.929917
BP1026B_I1606	cable pili-associated 22 kDa adhesin protein	69.8482	0.01999	1.01395	0.225258	0.0887425	0.929287	0.967777
BP1026B_I1607	hypothetical protein	5.5843	1.43004	2.69453	0.599897	2.3838	0.0171348	0.0719236
BP1026B_I1608	sulfotransferase domain-containing protein	2.84126	-0.198178	-1.14725	0.856735	-0.231317	0.817068	0.910996
BP1026B_I1609	ABC transporter ATP-binding protein/permease	23.6212	0.552268	1.46639	0.318352	1.73478	0.0827806	0.226288
BP1026B_I1610	HlyD family secretion protein	27.3433	0.0682586	1.04845	0.306904	0.22241	0.823995	0.912973
BP1026B_I1611	hypothetical protein	57.671	0.194363	1.14422	0.234684	0.828189	0.407563	0.626102
BP1026B_I1612	hypothetical protein	9.32805	0.393814	1.31386	0.464718	0.847426	0.396758	0.617192
BP1026B_I1613	Adenylylsulfate kinase	11.9607	0.134034	1.09736	0.419522	0.319491	0.749354	0.869738
BP1026B_I1614	hypothetical protein	1.19141	0.287069	1.22016	1.29854	0.22107	0.825038	NA
BP1026B_I1615	hypothetical protein	0.231062	0.157886	1.11565	2.28401	0.0691267	0.944889	NA
BP1026B_I1616	hypothetical protein	5.19353	-0.134527	-1.09773	0.637384	-0.211062	0.832839	0.916773
BP1026B_I1617	DNA-binding response regulator	10.3672	-0.550666	-1.46476	0.511484	-1.07661	0.281657	0.505311
BP1026B_I1618	putative transposase	1.39618	-2.25097	-4.76003	1.31694	-1.70924	0.0874067	NA
BP1026B_I1619	hypothetical protein	6.23468	-0.488353	-1.40284	0.641622	-0.761122	0.446584	0.661669
BP1026B_I1620	hypothetical protein	5.98539	0.178907	1.13203	0.593374	0.301509	0.763027	0.877783
BP1026B_I1621	hypothetical protein	41.7856	0.263392	1.2003	0.311397	0.84584	0.397642	0.617811
BP1026B_I1622	integrase catalytic subunit	15.4623	-0.00240751	-1.00167	0.377774	-0.00637289	0.994915	0.998018
BP1026B_I1623	outer membrane porin	11.5512	-0.500538	-1.41474	0.456156	-1.0973	0.272512	0.492733
BP1026B_I1624	Is2000 transposase	1.83603	-1.02224	-2.03107	1.14102	-0.895902	0.370305	NA
BP1026B_I1625	phenylalanine and histidine ammonia-lyase	3.99601	-0.189672	-1.1405	0.769378	-0.246527	0.805274	0.903266
BP1026B_I1626	major facilitator family transporter	1.86412	-0.462922	-1.37833	1.01488	-0.456136	0.648293	NA
BP1026B_I1627	urocanate hydratase	6.31431	-1.23784	-2.35844	0.62521	-1.97987	0.0477179	0.153489
BP1026B_I1628	hypothetical protein	2.57041	-0.0194981	-1.01361	0.894752	-0.0217916	0.982614	0.995353
BP1026B_I1629	LysR family transcriptional regulator	13.856	0.129395	1.09383	0.413698	0.312776	0.754451	0.872579
BP1026B_I1630	allantoinase	2.01399	0.258512	1.19624	1.04743	0.246805	0.805059	NA
BP1026B_I1631	allantoate amidohydrolase	3.594	-0.158575	-1.11618	0.777818	-0.203871	0.838454	0.920559
BP1026B_I1632	hypothetical protein	3.35828	-0.106101	-1.07632	0.802679	-0.132183	0.894839	0.95092
BP1026B_I1633	transposase	11.1626	0.00541762	1.00376	0.459044	0.011802	0.990584	0.997062
BP1026B_I1635	RNA polymerase sigma factor	103.841	0.794558	1.73455	0.246091	3.22871	0.00124349	0.0086635
BP1026B_I1636	hypothetical protein	12.9162	-0.846871	-1.7986	0.423902	-1.9978	0.0457383	0.148533
BP1026B_I1637	hypothetical protein	26.2517	0.678593	1.60058	0.31572	2.14935	0.0316066	0.112653
BP1026B_I1638	hypothetical protein	8.46907	-0.359302	-1.28281	0.497355	-0.722425	0.470033	0.68189
BP1026B_I1639	hypothetical protein	7.89401	-0.775487	-1.71177	0.586018	-1.32332	0.18573	0.38566
BP1026B_I1640	hypothetical protein	9.52495	-0.743706	-1.67447	0.504977	-1.47275	0.140818	0.318865
BP1026B_I1641	Putative signal peptide protein	7.77617	-0.153714	-1.11243	0.58589	-0.262359	0.793044	0.894485
BP1026B_I1642	putative insertion element protein	6.32237	0.766271	1.70087	0.569779	1.34486	0.178672	0.374525
BP1026B_I1643	hypothetical protein	9.69279	1.09207	2.13179	0.513124	2.12827	0.0333147	0.117016
BP1026B_I1644	hypothetical protein	34.6972	-0.0232219	-1.01623	0.299772	-0.077465	0.938254	0.973356
BP1026B_I1645	recombinase	7.82533	1.09526	2.13651	0.549577	1.99291	0.0462715	0.149785
BP1026B_I1646	hypothetical protein	1.02479	-0.508556	-1.42263	1.31139	-0.387798	0.698165	NA
BP1026B_I1647	hypothetical protein	2.53916	2.33657	5.05102	0.983275	2.37632	0.0174864	0.0727284
BP1026B_I1648	lipoprotein	1.45059	1.32212	2.50033	1.34509	0.98292	0.325647	NA
BP1026B_I1649	DNA invertase	11.2826	0.676	1.5977	0.494549	1.3669	0.171656	0.36357
BP1026B_I1650	transposase	33.7028	0.452992	1.36888	0.30433	1.48849	0.136623	0.311588
BP1026B_I1651	hypothetical protein	0.787115	-1.57213	-2.97343	1.58324	-0.992981	0.320719	NA
BP1026B_I1652	hypothetical protein	2.06876	-1.00542	-2.00753	1.09209	-0.920639	0.357239	NA
BP1026B_I1653	hypothetical protein	0.964302	0.816691	1.76136	1.44396	0.565593	0.571671	NA
BP1026B_I1654	hemagluttinin motif-containing protein	65.8171	-0.00723283	-1.00503	0.249959	-0.028936	0.976916	0.993926
BP1026B_I1655	hypothetical protein	27.274	-0.315578	-1.24451	0.383318	-0.823279	0.410349	0.628707
BP1026B_I1656	putative HNS-like protein	43.124	-0.796789	-1.73723	0.296336	-2.6888	0.00717088	0.0362037
BP1026B_I1657	hypothetical protein	1.46345	1.45201	2.7359	1.22957	1.18092	0.237636	NA
BP1026B_I1658	hypothetical protein	3.92667	-0.342257	-1.26774	0.817264	-0.418784	0.675374	0.826301
BP1026B_I1659	galactose oxidase	304.385	0.322237	1.25027	0.20665	1.55934	0.118916	0.285568
BP1026B_I1660	hypothetical protein	15.0891	-0.0489928	-1.03454	0.444782	-0.11015	0.91229	0.95952
BP1026B_I1661	non-ribosomal peptide synthetase	19.957	0.464167	1.37952	0.356855	1.30072	0.193356	0.39583
BP1026B_I1662	hypothetical protein	64.8846	-0.293244	-1.22539	0.279242	-1.05014	0.293653	0.516585
BP1026B_I1663	peptidase	21.4404	-0.148448	-1.10838	0.393848	-0.376917	0.706235	0.843366
BP1026B_I1664	carbamoyl transferase	248.096	0.74532	1.67635	0.22299	3.34239	0.000830596	0.00626834
BP1026B_I1665	hypothetical protein	692.599	0.35983	1.28328	0.20166	1.78434	0.0743677	0.212064
BP1026B_I1666	ribosomal-protein-serine acetyltransferase	54.1971	0.207797	1.15492	0.269661	0.770586	0.440952	0.656773
BP1026B_I1667	Beta-eliminating lyase	47.7238	0.670451	1.59157	0.373499	1.79505	0.072645	0.208219
BP1026B_I1668	argininosuccinate lyase	188.049	0.351843	1.27619	0.238163	1.47732	0.13959	0.316787
BP1026B_I1669	cysteine synthase	131.162	0.451281	1.36725	0.213634	2.1124	0.0346518	0.120298
BP1026B_I1670	hypothetical protein	10.8703	-0.116392	-1.08402	0.487914	-0.23855	0.811455	0.907393
BP1026B_I1671	hypothetical protein	143.15	0.280631	1.21473	0.220397	1.2733	0.202913	0.407261
BP1026B_I1672	kinase	152.881	0.386055	1.30682	0.223026	1.73099	0.083454	0.227029
BP1026B_I1673	argininosuccinate lyase	261.351	0.676734	1.59852	0.202122	3.34815	0.000813536	0.0061763
BP1026B_I1674	argininosuccinate synthase	541.524	0.745477	1.67653	0.20271	3.67755	0.000235488	0.00209465
BP1026B_I1675	nonribosomal peptide synthetase	508.338	0.399638	1.31918	0.231093	1.72934	0.0837487	0.227587
BP1026B_I1676	hypothetical protein	739.068	0.807911	1.75067	0.194885	4.14558	3.38947e-05	0.000386276
BP1026B_I1677	histidinol-phosphate aminotransferase	215.912	-0.0399132	-1.02805	0.244643	-0.163149	0.870401	0.937796
BP1026B_I1678	JmjC domain-containing protein	1601.95	0.615434	1.53202	0.198946	3.09347	0.00197829	0.0126069
BP1026B_I1679	mbtH-like protein	341.521	0.215331	1.16097	0.243326	0.884946	0.376186	0.596891
BP1026B_I1681	syringopeptin synthetase C	15.4707	-0.151633	-1.11083	0.393639	-0.385208	0.700083	0.839604
BP1026B_I1682	outer membrane protein	10.799	1.12333	2.17849	0.434179	2.58725	0.00967452	0.0462682
BP1026B_I1683	AraC family transcriptional regulator	2.49656	-0.732838	-1.66191	0.906118	-0.808766	0.41865	0.63675
BP1026B_I1684	transmembrane protein	0.560587	-1.97666	-3.93581	1.73836	-1.13708	0.255503	NA
BP1026B_I1685	chemotaxis protein CheW2	1.28718	0.548902	1.46297	1.19114	0.460821	0.644927	NA
BP1026B_I1686	methyl-accepting chemotaxis protein	7.75073	-0.510876	-1.42491	0.536779	-0.951742	0.341228	0.566186
BP1026B_I1687	hypothetical protein	3.15767	1.0774	2.11022	0.802566	1.34244	0.179454	0.375699
BP1026B_I1688	hypothetical protein	9.79813	-0.725948	-1.65399	0.496974	-1.46074	0.144088	0.324245
BP1026B_I1689	AMP-binding protein	10.6478	-0.968604	-1.95695	0.557981	-1.73591	0.0825801	0.225861
BP1026B_I1690	EmrB/QacA family drug resistance transporter	14.742	0.0604502	1.04279	0.403123	0.149955	0.8808	0.944193
BP1026B_I1691	ubiquinone/menaquinone biosynthesis methyltransferase	69.4727	0.300048	1.23119	0.265631	1.12957	0.258659	0.476852
BP1026B_I1692	ABC transporter permease	10.7859	-0.264518	-1.20123	0.445721	-0.593462	0.552872	0.744396
BP1026B_I1693	ABC transporter substrate-binding protein	21.6288	0.474616	1.38955	0.346451	1.36994	0.170707	0.362748
BP1026B_I1694	ABC transporter ATP-binding protein	2.97971	-0.594174	-1.50961	0.895743	-0.663331	0.507119	0.711467
BP1026B_I1695	ABC transporter permease	8.684	0.765317	1.69974	0.503522	1.51993	0.128529	0.299175
BP1026B_I1696	hypothetical protein	18.8741	-0.0605588	-1.04287	0.353179	-0.171468	0.863856	0.933119
BP1026B_I1697	hypothetical protein	527.562	0.687317	1.61029	0.281745	2.4395	0.0147077	0.063901
BP1026B_I1698	arginine/ornithine antiporter	496.773	0.433875	1.35086	0.206498	2.10111	0.0356316	0.123167
BP1026B_I1699	arginine deiminase	391.268	1.3055	2.47169	0.165594	7.88377	3.1766e-15	3.43275e-13
BP1026B_I1700	ornithine carbamoyltransferase	767.737	1.20636	2.30755	0.216048	5.58376	2.35378e-08	5.69278e-07
BP1026B_I1701	carbamate kinase	236.685	0.9955	1.99377	0.188618	5.27785	1.30708e-07	2.70967e-06
BP1026B_I1702	LysR family transcriptional regulator	5.87738	-0.0184673	-1.01288	0.595636	-0.0310043	0.975266	0.993435
BP1026B_I1703	short-chain dehydrogenase	22.1964	0.0637612	1.04519	0.331568	0.192302	0.847505	0.92585
BP1026B_I1704	PduO protein	1.22049	0.877455	1.83713	1.23811	0.708708	0.478506	NA
BP1026B_I1705	glutathione S-transferase	32.085	0.450862	1.36686	0.296322	1.52153	0.128127	0.298786
BP1026B_I1707	putative extracellular ligand binding protein	5.99227	-0.981736	-1.97484	0.642814	-1.52725	0.126699	0.295729
BP1026B_I1708	MarR family transcriptional regulator	14.7589	-1.09926	-2.14244	0.447611	-2.45583	0.0140558	0.062024
BP1026B_I1709	major facilitator family transporter	40.0488	0.126962	1.09199	0.33987	0.373562	0.70873	0.844277
BP1026B_I1710	fenI protein	23.3153	0.0049066	1.00341	0.3272	0.0149957	0.988036	0.996549
BP1026B_I1711	precorrin-4 C(11)-methyltransferase	27.4314	0.160998	1.11806	0.326222	0.493523	0.621643	0.790879
BP1026B_I1712	cobalt-precorrin-6x reductase	0.269752	-0.112692	-1.08124	2.1654	-0.0520423	0.958495	NA
BP1026B_I1713	cobalt-precorrin-6A synthase	4.21752	-0.201781	-1.15012	0.712767	-0.283095	0.777104	0.885752
BP1026B_I1714	hypothetical protein	4.79727	-0.477616	-1.39244	0.655683	-0.728426	0.466353	0.679854
BP1026B_I1715	precorrin-6Y C5,15-methyltransferase	1.16792	-1.33239	-2.5182	1.28832	-1.03421	0.301037	NA
BP1026B_I1716	precorrin-3B synthase	1.63114	-0.260572	-1.19795	1.13994	-0.228584	0.819192	NA
BP1026B_I1717	precorrin-8X methylmutase	0.460728	-0.617204	-1.5339	1.84911	-0.333784	0.738543	NA
BP1026B_I1718	precorrin-2 C(20)-methyltransferase	11.5994	0.592866	1.50824	0.506124	1.17139	0.241444	0.458085
BP1026B_I1719	precorrin-3b C17-methyltransferase	5.14439	0.1748	1.12881	0.642022	0.272265	0.785418	0.889403
BP1026B_I1720	glycosyl hydrolase family protein	111.211	-0.0390768	-1.02746	0.237904	-0.164254	0.869531	0.937511
BP1026B_I1721	hypothetical protein	25.0355	0.199088	1.14797	0.329908	0.603466	0.546199	0.73918
BP1026B_I1722	carboxylesterase	10.2811	0.51108	1.42512	0.440118	1.16123	0.245547	0.462879
BP1026B_I1723	hypothetical protein	4.35316	-0.282814	-1.21657	0.691625	-0.408912	0.682604	0.830242
BP1026B_I1724	magnesium chelatase subunit ChII	10.583	0.55488	1.46905	0.464359	1.19494	0.232111	0.44661
BP1026B_I1725	cobaltochelatase subunit CobN	60.5817	1.19091	2.28297	0.253849	4.69141	2.71325e-06	4.1805e-05
BP1026B_I1726	cobalamin biosynthesis protein CobW	35.5875	2.17852	4.5269	0.367155	5.93352	2.96503e-09	8.91088e-08
BP1026B_I1727	high affinity nickel transporter	101.961	1.77905	3.432	0.218126	8.15609	3.46056e-16	4.88227e-14
BP1026B_I1728	cobalamin biosynthesis protein CbiG	0.397197	-0.772328	-1.70802	1.99137	-0.387838	0.698136	NA
BP1026B_I1729	cob(I)yrinic acid a,c-diamide adenosyltransferase	23.4157	0.131546	1.09547	0.336969	0.390381	0.696255	0.837385
BP1026B_I1730	cobyrinic acid A,C-diamide synthase	9.52833	0.284804	1.21824	0.570002	0.499654	0.617318	0.788144
BP1026B_I1731	pyoverdine synthetase F	31.5415	1.15622	2.22873	0.350047	3.30305	0.000956381	0.0070398
BP1026B_I1732	TonB-dependent siderophore receptor	163.887	1.14857	2.21694	0.278484	4.12437	3.71751e-05	0.000416805
BP1026B_I1733	l-ornithine 5-monooxygenase	202.393	0.469774	1.38489	0.255582	1.83805	0.0660547	0.195053
BP1026B_I1734	pyoverdine synthetase D	54.3012	0.604878	1.52085	0.366362	1.65104	0.0987305	0.253515
BP1026B_I1735	siderophore malleobactin non-ribosomal peptide synthetase MbaJ	56.2244	0.643684	1.56231	0.740239	0.869563	0.384539	0.605605
BP1026B_I1736	cyclic peptide ABC transporter ATP-binding protein	63.6999	0.451575	1.36753	0.293213	1.54009	0.123538	0.291837
BP1026B_I1737	hypothetical protein	12.3034	0.780506	1.71773	0.457679	1.70536	0.088128	0.236326
BP1026B_I1738	iron compound ABC transporter substrate-binding protein	14.1966	0.492318	1.4067	0.394692	1.24735	0.21227	0.420595
BP1026B_I1739	ferric iron reductase protein FhuF	10.5762	0.555195	1.46937	0.504883	1.09965	0.271484	0.492193
BP1026B_I1740	iron-hydroxamate transporter permease subunit	4.15038	-1.4165	-2.66937	0.852711	-1.66117	0.0966789	0.249891
BP1026B_I1741	iron compound ABC transporter ATP-binding protein	54.6331	0.535089	1.44903	0.391287	1.36751	0.171466	0.363497
BP1026B_I1742	SyrP-like protein	58.0312	0.42374	1.3414	0.307555	1.37777	0.168274	0.360922
BP1026B_I1743	mbtH-like protein	11.6399	0.00549171	1.00381	0.475665	0.0115453	0.990788	0.99707
BP1026B_I1744	extracytoplasmic-function sigma-70 factor	15.3182	0.370947	1.2932	0.41664	0.89033	0.373289	0.594336
BP1026B_I1745	short chain dehydrogenase	0.490521	-1.10365	-2.14898	1.82211	-0.6057	0.544714	NA
BP1026B_I1746	zinc-binding dehydrogenase family oxidoreductase	3.66121	-0.588846	-1.50404	0.747174	-0.788098	0.43064	0.647298
BP1026B_I1747	ribose ABC transporter permease	0.104697	-0.33287	-1.25952	3.29728	-0.100953	0.919588	NA
BP1026B_I1748	ribose ABC transporter ATP-binding protein	0.725327	-0.177908	-1.13124	1.49217	-0.119227	0.905095	NA
BP1026B_I1749	Xylose ABC transporter, periplasmicxylose-binding protein XylF	1.22843	-0.728336	-1.65673	1.40499	-0.518392	0.604184	NA
BP1026B_I1750	AraC family transcriptional regulator	5.58168	-0.0558742	-1.03949	0.62648	-0.0891875	0.928933	0.967607
BP1026B_I1751	hypothetical protein	4.22991	0.517369	1.43134	0.754851	0.685393	0.493096	0.700274
BP1026B_I1752	hypothetical protein	804.27	0.317974	1.24658	0.205273	1.54903	0.121375	0.288605
BP1026B_I1753	hypothetical protein	75.9689	0.436782	1.35358	0.284452	1.53552	0.124656	0.293542
BP1026B_I1754	asparagine synthase	53.1662	0.721535	1.64894	0.252006	2.86317	0.00419431	0.0235652
BP1026B_I1755	ABC transporter membrane protein	56.2671	0.502058	1.41623	0.298914	1.6796	0.0930346	0.243752
BP1026B_I1756	hypothetical protein	33.4521	1.02294	2.03206	0.297967	3.43306	0.000596801	0.00474359
BP1026B_I1757	hypothetical protein	9.35468	0.516882	1.43086	0.492679	1.04912	0.294121	0.5169
BP1026B_I1758	Pi-fimbriae usher protein	12.2051	-0.797066	-1.73756	0.504193	-1.58088	0.113907	0.276677
BP1026B_I1759	type 1 fimbriae major subunit FimA	110.616	1.36553	2.5767	0.378254	3.61008	0.000306106	0.00266218
BP1026B_I1760	Outer membrane efflux protein	12.9272	0.0302462	1.02119	0.478847	0.0631647	0.949635	0.979608
BP1026B_I1761	multidrug efflux protein	67.6498	0.34644	1.27142	0.245805	1.40941	0.158715	0.345674
BP1026B_I1762	periplasmic multidrug efflux lipoprotein	23.1471	-0.175229	-1.12914	0.346639	-0.50551	0.6132	0.786278
BP1026B_I1763	Transcription repressor of multidrug effluxpump acrAB operon, TetR (AcrR) family	118.051	-1.03911	-2.05496	0.220644	-4.70944	2.48395e-06	3.86993e-05
BP1026B_I1764	peptidase	9.51734	-1.7781	-3.42974	0.564069	-3.15227	0.00162006	0.0107559
BP1026B_I1765	amino acid transport system, membrane protein	8.81611	-0.0354513	-1.02488	0.520679	-0.0680866	0.945717	0.977273
BP1026B_I1766	binding-protein-dependent transport system inner membrane protein	1.84206	-0.0545232	-1.03852	1.03089	-0.0528893	0.95782	NA
BP1026B_I1767	extracellular solute-binding protein	3.94968	1.02586	2.03617	0.713029	1.43874	0.150225	0.333767
BP1026B_I1768	hypothetical protein	0.459349	-0.331244	-1.2581	1.77087	-0.187051	0.85162	NA
BP1026B_I1769	hypothetical protein	0.243362	0.83527	1.78419	2.26772	0.368331	0.712627	NA
BP1026B_I1770	hypothetical protein	0.243304	-0.831459	-1.77948	2.24163	-0.370917	0.7107	NA
BP1026B_I1771	fimbriae membrane protein	0.617754	-1.35334	-2.55503	1.59048	-0.850903	0.394823	NA
BP1026B_I1772	hypothetical protein	0.448982	-0.196174	-1.14566	1.88607	-0.104012	0.91716	NA
BP1026B_I1773	type IV pilus protein	1.27255	0.277986	1.2125	1.20325	0.231031	0.817291	NA
BP1026B_I1774	fimbriae assembly protein	0.137738	1.04522	2.06368	3.04368	0.343406	0.731293	NA
BP1026B_I1776	RhcC2	1.65489	0.243099	1.18353	1.12027	0.217001	0.828207	NA
BP1026B_I1777	CpaB family Flp pilus assembly protein	0.0466619	0.300324	1.23142	3.50002	0.0858062	0.93162	NA
BP1026B_I1778	fimbriae assembly protein	0.137738	1.04522	2.06368	3.04368	0.343406	0.731293	NA
BP1026B_I1779	fimbriae assembly protein	6.95645	0.580095	1.49495	0.538467	1.07731	0.281342	0.505103
BP1026B_I1780	permease	0.293425	0.282354	1.21618	2.37053	0.11911	0.905188	NA
BP1026B_I1781	ABC transporter ATP-binding protein	1.142	0.640397	1.55876	1.35004	0.474355	0.635247	NA
BP1026B_I1782	ABC transporter substrate binding protein	14.5009	-1.25834	-2.3922	0.449008	-2.80249	0.00507098	0.0275755
BP1026B_I1783	dicarboxylic acid transporter PcaT	25.1592	-0.0584658	-1.04136	0.312168	-0.18729	0.851434	0.927481
BP1026B_I1784	SpoVR family protein	249.436	-0.22718	-1.17054	0.182186	-1.24697	0.212409	0.420595
BP1026B_I1785	hypothetical protein	170.831	-0.559024	-1.47327	0.202196	-2.76476	0.00569646	0.0302252
BP1026B_I1786	protein kinase	2157.39	-1.10703	-2.15402	0.196971	-5.62027	1.90663e-08	4.77033e-07
BP1026B_I1788	methyl-accepting chemotaxis protein I	14.6096	-0.642149	-1.56065	0.410326	-1.56497	0.117589	0.28305
BP1026B_I1789	ribokinase	1.50757	-1.45822	-2.7477	1.22593	-1.18948	0.234249	NA
BP1026B_I1790	ribose operon repressor RbsR	18.4573	-0.171946	-1.12658	0.363548	-0.472966	0.636237	0.800931
BP1026B_I1791	membrane protein component of ABC ribose transporter	22.1921	-0.265202	-1.2018	0.350441	-0.756765	0.44919	0.664876
BP1026B_I1792	ABC transporter ATP-binding protein	12.7834	-0.304905	-1.23534	0.447017	-0.682089	0.495183	0.701935
BP1026B_I1793	ribose ABC transporter periplasmic ribose-binding protein	74.2758	0.270447	1.20618	0.232961	1.16091	0.245679	0.462879
BP1026B_I1794	transcriptional regulator CysB-like protein	16.667	1.80185	3.48667	0.44615	4.03866	5.37576e-05	0.000582164
BP1026B_I1795	sulfate ABC transporter ATP-binding protein	19.1595	2.06106	4.17293	0.392436	5.25196	1.50487e-07	3.09443e-06
BP1026B_I1796	sulfate transport system permease	9.01573	1.60631	3.04473	0.508351	3.15986	0.00157847	0.0105349
BP1026B_I1797	sulfate ABC transporter, permease protein CysT	6.38182	2.31779	4.98569	0.723238	3.20474	0.00135183	0.00927832
BP1026B_I1798	sulfate ABC transporter substrate-binding protein	75.0483	1.82102	3.5333	0.218939	8.31747	8.98645e-17	1.3831e-14
BP1026B_I1799	hypothetical protein	30.5321	-1.3339	-2.52084	0.334967	-3.98219	6.82819e-05	0.00071951
BP1026B_I1800	LexA repressor	153.111	-1.31839	-2.49387	0.23015	-5.72837	1.01397e-08	2.72486e-07
BP1026B_I1801	hypothetical protein	42.9496	-0.314485	-1.24357	0.277986	-1.1313	0.25793	0.4762
BP1026B_I1802	DNA binding protein	87.3708	-0.53963	-1.4536	0.263388	-2.04881	0.0404812	0.134999
BP1026B_I1803	nodulation ABC transporter NodI	31.9112	-0.0461566	-1.03251	0.299293	-0.154219	0.877437	0.94178
BP1026B_I1804	ABC transporter permease NodJ	20.3802	0.363818	1.28683	0.358402	1.01511	0.310053	0.531654
BP1026B_I1805	hypothetical protein	13.5976	0.222948	1.16712	0.394021	0.565826	0.571512	0.754729
BP1026B_I1806	hypothetical protein	17.8353	-0.10944	-1.07881	0.375369	-0.291553	0.770628	0.882345
BP1026B_I1807	aldo/keto reductase family oxidoreductase	33.6171	0.269964	1.20578	0.288053	0.9372	0.348656	0.573081
BP1026B_I1808	thioesterase family protein	2.82581	0.671525	1.59276	0.867393	0.774188	0.43882	0.655327
BP1026B_I1809	transcriptional regulator	34.8873	0.532678	1.44661	0.276219	1.92846	0.0537981	0.167632
[truncated: 4,272 more rows]

## Sheet: narX_v_WT_NO3
Locus	Annotation	baseMean	log2FoldChange	Fold Change	lfcSE	stat	pvalue	padj
[truncated: 5,998 more rows]

## Sheet: narX_v_WT_NO2
Locus	Annotation	baseMean	log2FoldChange	Fold Change	lfcSE	stat	pvalue	padj
[truncated: 5,952 more rows]

[truncated: 2 more sheets: narL_v_WT_NO3, narL_v_WT_NO2]
