# Supplementary material for: The NarX-NarL two-component system regulates biofilm formation, natural product biosynthesis, and host-associated survival in Burkholderia pseudomallei
Source: Sci Rep. 2022 Jan 7;12:203. doi: 10.1038/s41598-021-04053-6 (PMC8742066; doi:10.1038/s41598-021-04053-6)
Supplement: Supplementary file 10 — Supplementary Table 5. [file 41598_2021_4053_MOESM10_ESM.xlsx]

## Sheet: Sheet1
Supplementary Table S5. TopHat mapping efficiencies for all samples used for RNAseq analyses. All individual RNA sequencing libraries generated in this study, their sample IDs, total number of reads generated for mapping to the reference B. pseudomallei 1026b reference genome, the total number of reads mapped, and the mapping efficiency using the TopHat algorithm.
Sample Name	Sample ID	Input Reads	Mapped Reads	TopHat Map %
WT LB A	20	10147694	8529930	84.1
WT LB B	29	14375949	8021818	55.8
WT LB C	8	9974407	8680466	87
WT LB D	27	6090677	3514349	57.7
WT NO3 A	26	9997157	9049742	90.5
WT NO3 B	22	9095610	7916803	87
WT NO3 C	11	7677201	6461543	84.2
WT NO3 D	4	7711665	6824309	88.5
WT NO2 A	14	6949250	6044664	87
WT NO2 B	5	12055880	10939677	90.7
WT NO2 C	18	6706584	5434502	81
WT NO2 D	6	6709945	5952564	88.7
∆narX LB A	33	6407173	5155419	80.5
∆narX LB B	9	8002386	6824279	85.3
∆narX LB C	25	7159085	6109864	85.3
∆narX NO3 A	28	10625152	8455086	79.6
∆narX NO3 B	30	6412169	4618962	72
∆narX NO3 C	10	7919015	6693196	84.5
∆narX NO3 D	23	12966510	11110779	85.7
∆narX NO2 A	24	11917126	10287073	86.3
∆narX NO2 B	1	4140103	3692390	89.2
∆narX NO2 C	15	7810561	6790122	86.9
∆narX NO2 D	7	10171359	9010684	88.6
∆narL LB A	16	8240079	7218451	87.6
∆narL LB B	19	8316466	7211444	86.7
∆narL LB C	31	8595693	6885062	80.1
∆narL LB D	3	6773108	6131786	90.5
∆narL NO3 A	17	8682734	7217701	83.1
∆narL NO3 B	12	9760893	8328722	85.3
∆narL NO3 C	21	11977226	10367204	86.6
∆narL NO3 D	13	6924485	5602867	80.9
∆narL NO2 A	32	7984005	6146868	77
∆narL NO2 B	2	8347375	7485292	89.7
∆narL NO2 C	34	422379	311383	73.7
	AVG:	8.44256e+06	7.03015e+06	83.1559
	STDEV:	2.61025e+06	2.20311e+06	8.0837
